# Supplementary material for: Comprehensive characterization of cell-free tumor DNA in plasma and urine of patients with renal tumors
Source: Genome Med. 2020 Feb 28;12:23. doi: 10.1186/s13073-020-00723-8 (PMC7048087; doi:10.1186/s13073-020-00723-8)
Supplement: Supplementary file 2 — Bed file showing all genomic regions targeted by INVAR-TAPAS of DIAMOND patients. [file 13073_2020_723_MOESM2_ESM.bed]

browser position chr1:888980-889099
track name="Covered" description="Agilent SureSelect DNA - RCC_filter11_11.08.17 - Genomic regions overlapped by probes" db=hg19
chr1	888979	889099	CHR1_889039_GC_G
chr1	892263	892383	CHR1_892323_G_A
chr1	915265	915385	CHR1_915325_ATAGACACAGCCATGTCCCTGTCAGGTTGCGGCTCAGA
chr1	943526	943646	CHR1_943586_T_C
chr1	949442	949562	CHR1_949502_C_A
chr1	977210	977330	CHR1_977270_C_A
chr1	982097	982217	CHR1_982157_G_A
chr1	1111400	1111520	CHR1_1111460_G_A
chr1	1111715	1111835	CHR1_1111775_G_GGA
chr1	1117750	1117870	CHR1_1117824_ATGGTGAGACGCTGCTGGCCGGACACCAGGCTGGCCC
chr1	1120388	1120508	CHR1_1120448_G_GAAGAACTTAATGCAAATAATATGACATACGAACA
chr1	1147982	1148102	CHR1_1148002_T_A
chr1	1221468	1221590	CHR1_1221528_G_GCCC,CHR1_1221530_C_CACCGACGTG
chr1	1229116	1229236	CHR1_1229176_C_CCTGCCCTGG
chr1	1244057	1244177	CHR1_1244117_CA_C
chr1	1268814	1268934	CHR1_1268874_CCTCT_C
chr1	1268964	1269084	CHR1_1269024_TG_T
chr1	1269623	1269745	CHR1_1269683_CT_C,CHR1_1269685_CTGTGTCCTGGG_C
chr1	1275638	1275758	CHR1_1275698_T_C
chr1	1289306	1289428	CHR1_1289366_AC_A,CHR1_1289368_TG_T
chr1	1392502	1392622	CHR1_1392562_T_A
chr1	1690567	1690687	CHR1_1690627_G_T
chr1	1919956	1920076	CHR1_1920016_C_T
chr1	2106706	2106826	CHR1_2106785_TC_T,CHR1_2106797_CCCCAAATCTA_C
chr1	2330857	2330977	CHR1_2330917_TC_T
chr1	2339859	2339979	CHR1_2339919_A_AACAG
chr1	2429959	2430079	CHR1_2430019_TGCTCCGGATCATCAGTGGCCAGCAGCTTCCCAAGCC
chr1	2445515	2445635	CHR1_2445575_C_T
chr1	2540744	2540864	CHR1_2540804_G_A
chr1	3334437	3334557	CHR1_3334497_CG_C
chr1	3391347	3391467	CHR1_3391407_A_AG
chr1	5940205	5940327	CHR1_5940265_G_GATTGTCAT,CHR1_5940267_T_TTAACATATTGAAAACTAGAGAGGGATGAGCAAGA
chr1	6172219	6172339	CHR1_6172279_CT_C
chr1	6204221	6204341	CHR1_6204281_CA_C
chr1	6219479	6219599	CHR1_6219535_T_TTG
chr1	6355067	6355187	CHR1_6355127_TC_T
chr1	6485200	6485320	CHR1_6485241_G_A
chr1	6635146	6635266	CHR1_6635206_A_G
chr1	6727810	6727930	CHR1_6727870_C_CCTATTCCCATTTCTCCCCTCCTT
chr1	6738392	6738512	CHR1_6738452_ACCTCCCATCCTTCCATTTCCAGTCCTCTCTTC_A
chr1	6880258	6880378	CHR1_6880318_T_A
chr1	7839687	7839807	CHR1_7839747_CA_C
chr1	8075431	8075551	CHR1_8075491_A_G
chr1	8425957	8426077	CHR1_8426017_G_GC
chr1	8440964	8441084	CHR1_8441024_A_G
chr1	8568662	8568782	CHR1_8568722_A_T
chr1	8810920	8811040	CHR1_8810980_A_AGTG
chr1	8923900	8924020	CHR1_8923960_ACTCGGTCACGGAGCCAATCTGGTTGACTTTGAGCAG
chr1	8927215	8927335	CHR1_8927275_GGA_G
chr1	8953653	8953773	CHR1_8953713_C_G
chr1	9078219	9078339	CHR1_9078245_G_A
chr1	9171345	9171465	CHR1_9171404_C_CCCTTT,CHR1_9171405_A_AATATTACCTACTACTCCTTAAAATCTG
chr1	9636863	9636983	CHR1_9636923_C_T
chr1	9656097	9656217	CHR1_9656157_GC_G
chr1	9714308	9714443	CHR1_9714368_G_A,CHR1_9714383_T_TACAGA
chr1	10132569	10132689	CHR1_10132629_G_T
chr1	10166478	10166598	CHR1_10166538_GC_G
chr1	10190792	10190912	CHR1_10190852_A_AC
chr1	10356906	10357026	CHR1_10356941_C_T
chr1	10357173	10357293	CHR1_10357233_C_A
chr1	10384666	10384786	CHR1_10384726_A_ATTT
chr1	10394694	10394814	CHR1_10394754_G_T
chr1	10699808	10699928	CHR1_10699868_G_A
chr1	10716849	10716969	CHR1_10716868_G_A,CHR1_10716869_G_A
chr1	11009726	11009846	CHR1_11009786_C_CA
chr1	11115751	11115871	CHR1_11115793_G_A
chr1	11167489	11167609	MTOR
chr1	11168170	11168410	CHR1_11168338_C_G,MTOR
chr1	11169326	11169446	MTOR
chr1	11169685	11169805	MTOR
chr1	11172881	11173001	MTOR
chr1	11174331	11174571	MTOR
chr1	11174846	11174966	MTOR
chr1	11175428	11175548	MTOR
chr1	11177041	11177161	MTOR
chr1	11181243	11181483	MTOR
chr1	11181989	11182229	MTOR
chr1	11184502	11184742	MTOR
chr1	11186645	11186885	MTOR
chr1	11187013	11187253	MTOR
chr1	11187651	11187891	MTOR
chr1	11188001	11188241	MTOR
chr1	11188499	11188619	MTOR
chr1	11188899	11189019	MTOR
chr1	11189702	11189942	MTOR
chr1	11190560	11190680	MTOR
chr1	11190727	11190847	MTOR
chr1	11193075	11193315	CHR1_11193208_T_A,MTOR
chr1	11194345	11194585	MTOR
chr1	11199306	11199772	MTOR
chr1	11204638	11204878	MTOR
chr1	11205003	11205123	MTOR
chr1	11206670	11206910	CHR1_11206761_T_G,CHR1_11206832_C_T,MTOR
chr1	11210112	11210352	MTOR
chr1	11217158	11217398	MTOR
chr1	11227476	11227596	MTOR
chr1	11259267	11259507	MTOR
chr1	11259558	11259798	MTOR
chr1	11264568	11264808	MTOR
chr1	11269321	11269561	MTOR
chr1	11270856	11270976	MTOR
chr1	11272329	11272569	MTOR
chr1	11272788	11273028	MTOR
chr1	11273419	11273659	MTOR
chr1	11276187	11276307	MTOR
chr1	11288669	11289029	MTOR
chr1	11290926	11291166	MTOR
chr1	11291303	11291543	MTOR
chr1	11292478	11292598	MTOR
chr1	11293439	11293559	MTOR
chr1	11294140	11294380	MTOR
chr1	11297882	11298122	MTOR
chr1	11298446	11298686	MTOR
chr1	11300301	11300661	MTOR
chr1	11301553	11301793	MTOR
chr1	11303143	11303383	MTOR
chr1	11307615	11308193	MTOR
chr1	11313842	11314082	CHR1_11314010_C_CCT,CHR1_11314012_CTG_C,MTOR
chr1	11316028	11316268	MTOR
chr1	11316925	11317285	MTOR
chr1	11318475	11318715	MTOR
chr1	11319265	11319505	MTOR
chr1	11345965	11346085	CHR1_11346025_T_C
chr1	11836498	11836618	CHR1_11836558_T_TA
chr1	11849316	11849436	CHR1_11849376_G_T
chr1	11898920	11899040	CHR1_11898980_T_TC
chr1	12014541	12014661	CHR1_12014601_G_A
chr1	12052531	12052651	CHR1_12052591_AT_A
chr1	12066602	12066722	CHR1_12066662_C_CA
chr1	12067145	12067265	CHR1_12067205_C_CA
chr1	12252345	12252465	CHR1_12252366_A_G
chr1	12335960	12336080	CHR1_12336020_CT_C
chr1	12398290	12398410	CHR1_12398350_A_C
chr1	12423205	12423325	CHR1_12423265_TGA_T
chr1	12475152	12475272	CHR1_12475212_C_CG
chr1	12632751	12632871	CHR1_12632794_GA_G
chr1	12726284	12726404	CHR1_12726344_C_T
chr1	12987891	12988011	CHR1_12987951_C_CT
chr1	13936885	13937005	CHR1_13936945_ACAGTCCACGCGCAAGAACAAAGTCCAAGCGCCACA
chr1	13937019	13937139	CHR1_13937079_TC_T
chr1	14106334	14106454	CHR1_14106394_A_ACCC
chr1	15386670	15386790	CHR1_15386730_GA_G
chr1	15546173	15546293	CHR1_15546233_C_T
chr1	15627637	15627757	CHR1_15627697_CCAGGATGAAATAATTCTGCTGCTGGGAAAAGAGGT
chr1	15764932	15765052	CHR1_15764992_TG_T
chr1	15772191	15772311	CHR1_15772282_GC_G
chr1	15807571	15807691	CHR1_15807631_C_T
chr1	15906553	15906673	CHR1_15906613_G_A
chr1	15931375	15931495	CHR1_15931435_TCAAA_T
chr1	16051804	16051924	CHR1_16051864_G_T
chr1	16058481	16058601	CHR1_16058541_G_T
chr1	16058841	16058961	CHR1_16058901_G_T
chr1	16174543	16174663	SPEN
chr1	16199290	16199650	SPEN
chr1	16200569	16200929	SPEN
chr1	16202634	16203234	SPEN
chr1	16235775	16236015	SPEN
chr1	16237575	16237815	SPEN
chr1	16242578	16242818	SPEN
chr1	16245363	16245603	SPEN
chr1	16245835	16246075	SPEN
chr1	16247301	16247541	SPEN
chr1	16248673	16248793	CHR1_16248740_A_T,SPEN
chr1	16248803	16248923	CHR1_16248740_A_T,SPEN
chr1	16254556	16262476	CHR1_16256225_G_C,CHR1_16259675_GAAGCCAAAGGGTCTAAAGAAGTGGAAGTCACTCTT,SPEN
chr1	16262504	16262864	CHR1_16256225_G_C,CHR1_16259675_GAAGCCAAAGGGTCTAAAGAAGTGGAAGTCACTCTT,SPEN
chr1	16263598	16264198	SPEN
chr1	16264283	16264523	SPEN
chr1	16265171	16265411	SPEN
chr1	16265736	16265976	SPEN
chr1	16272560	16272680	CHR1_16272620_G_A
chr1	16352528	16352648	CHR1_16352577_GC_G
chr1	16459876	16459996	CHR1_16459936_G_A
chr1	16461542	16461662	CHR1_16461602_A_G
chr1	16582173	16582293	CHR1_16582233_A_AT
chr1	16736117	16736237	CHR1_16736177_C_T
chr1	16803353	16803473	CHR1_16803413_ACAG_A
chr1	16892998	16893118	CHR1_16893058_G_A
chr1	16895509	16895629	CHR1_16895569_G_A
chr1	16946276	16946396	CHR1_16946336_G_A
chr1	17012432	17012552	CHR1_17012492_TCA_T
chr1	17015100	17015220	CHR1_17015160_C_A
chr1	17034065	17034185	CHR1_17034125_C_T
chr1	17090979	17091099	CHR1_17091039_GC_G
chr1	17303053	17303173	CHR1_17303147_G_GA
chr1	17313518	17313638	CHR1_17313578_G_A
chr1	17326754	17326874	CHR1_17326814_GC_G
chr1	17330859	17330979	CHR1_17330919_GA_G
chr1	17345354	17345474	SDHB
chr1	17349043	17349283	SDHB
chr1	17350398	17350638	SDHB
chr1	17354147	17354387	SDHB
chr1	17355042	17355282	SDHB
chr1	17359537	17359657	SDHB
chr1	17371199	17371439	SDHB
chr1	17380418	17380538	SDHB
chr1	17597333	17597453	CHR1_17597353_TCCCCTGGTCTGCCCCTGCAGGATTTCTCGGCATCC
chr1	17668583	17668703	CHR1_17668643_G_A
chr1	17714958	17715078	CHR1_17715018_C_CCACCA
chr1	17727652	17727772	CHR1_17727712_T_C
chr1	17727819	17727939	CHR1_17727879_G_GC
chr1	17748678	17748798	CHR1_17748738_G_A
chr1	17983102	17983222	CHR1_17983162_GC_G
chr1	18691890	18692012	CHR1_18691950_C_CTA,CHR1_18691952_AGC_A
chr1	19166296	19166416	CHR1_19166356_GCAGC_G
chr1	19228934	19229054	CHR1_19228994_G_C
chr1	19247542	19247662	CHR1_19247602_G_C
chr1	19423560	19423680	CHR1_19423620_AAGTCCTGGGACGTGAGCCGCTCATGAGTCCCAAGC
chr1	19439126	19439246	CHR1_19439186_G_A
chr1	19451089	19451209	CHR1_19451149_CT_C
chr1	19455593	19455713	CHR1_19455653_TG_T
chr1	19492068	19492188	CHR1_19492128_A_AATT
chr1	19565304	19565424	CHR1_19565364_G_A
chr1	19577930	19578050	CHR1_19577990_CA_C
chr1	19934570	19934690	CHR1_19934630_A_AAAG
chr1	19934737	19934857	CHR1_19934797_G_A
chr1	20442836	20442956	CHR1_20442896_G_A
chr1	20668939	20669059	CHR1_20668999_G_GGTCAATCTCCTTTTCTCACT
chr1	20982600	20982720	CHR1_20982660_C_CTCA
chr1	21041922	21042042	CHR1_21041982_G_A
chr1	21174059	21174179	CHR1_21174119_TCG_T
chr1	21188786	21188906	CHR1_21188846_A_AAGCCATTGGAAGATAG
chr1	21586783	21586903	CHR1_21586857_TG_T
chr1	21738344	21738464	CHR1_21738404_G_GAT
chr1	21751269	21751389	CHR1_21751329_TTCTGC_T
chr1	21752850	21752970	CHR1_21752910_A_AG
chr1	21752974	21753094	CHR1_21753042_A_AT
chr1	21754016	21754136	CHR1_21754076_AAT_A
chr1	21798176	21798389	CHR1_21798236_A_G,CHR1_21798329_T_C
chr1	21806560	21806680	CHR1_21806620_T_TCAGG
chr1	21809590	21809710	CHR1_21809650_T_TG
chr1	21944249	21944369	CHR1_21944309_CA_C
chr1	22030775	22030895	CHR1_22030835_AC_A
chr1	22074637	22074757	CHR1_22074697_C_G
chr1	22148668	22148788	CHR1_22148728_G_GC
chr1	22206681	22206801	CHR1_22206741_G_A
chr1	22206931	22207051	CHR1_22206991_T_TCA
chr1	22234939	22235059	CHR1_22234999_A_G
chr1	22649569	22649782	CHR1_22649629_GGT_G,CHR1_22649722_T_G
chr1	22838127	22838247	CHR1_22838187_AT_A
chr1	22970587	22970707	CHR1_22970647_C_A
chr1	23219420	23219540	CHR1_23219480_G_A
chr1	23236973	23237177	CHR1_23237033_C_CT,CHR1_23237117_CGT_C
chr1	23239718	23239838	CHR1_23239799_C_CA
chr1	23640147	23640267	CHR1_23640207_C_CA
chr1	23645159	23645279	CHR1_23645219_T_TTTAAAGTCTGGAGCCAGTCGCTGATGTCATTCT
chr1	23649933	23650053	CHR1_23649993_TAAAG_T
chr1	24120148	24120268	CHR1_24120208_GT_G
chr1	24120352	24120472	CHR1_24120412_C_T
chr1	24123404	24123524	CHR1_24123464_G_GGTAAGGCAA
chr1	24464940	24465060	CHR1_24465000_AG_A
chr1	24727821	24727941	CHR1_24727881_T_TG
chr1	24981475	24981595	CHR1_24981535_A_AGTATGAAATAGCTAGATAATATTTGTATCTAAT
chr1	24993331	24993451	CHR1_24993391_A_T
chr1	25893373	25893493	CHR1_25893433_GA_G
chr1	26110254	26110374	CHR1_26110314_A_AGGCCGAATCACGTACTGATTCACAATGACCTCA
chr1	26137985	26138105	CHR1_26138045_C_CT
chr1	26139148	26139268	CHR1_26139208_G_A
chr1	26140518	26140638	CHR1_26140578_A_C
chr1	26142155	26142275	CHR1_26142215_C_CG
chr1	26513699	26513819	CHR1_26513759_GGGGATGGAGACAGAAAGGGAGAGGAAGGGTGATGG
chr1	26527318	26527438	CHR1_26527378_G_A
chr1	26529001	26529121	CHR1_26529061_G_A
chr1	26650642	26650762	CHR1_26650702_C_T
chr1	26737277	26737397	CHR1_26737337_CAGCCGCCCGACCAGGGGCCCGGGGCCACGGGCTCA
chr1	26781394	26781514	CHR1_26781454_C_CG
chr1	26898005	26898125	CHR1_26898065_G_T
chr1	27022870	27022990	ARID1A
chr1	27023022	27023154	ARID1A
chr1	27023361	27023841	ARID1A
chr1	27023929	27024049	ARID1A
chr1	27056127	27056452	ARID1A,CHR1_27056392_G_GCACACCACCACACCCAGCTAATTTTTGTATTTT
chr1	27057628	27058108	ARID1A
chr1	27059104	27059344	ARID1A
chr1	27087286	27087646	ARID1A
chr1	27087859	27087979	ARID1A,CHR1_27087909_G_GA
chr1	27088606	27088846	ARID1A
chr1	27089439	27089799	ARID1A
chr1	27092664	27093122	ARID1A
chr1	27094266	27094506	ARID1A
chr1	27097593	27097833	ARID1A
chr1	27098936	27099176	ARID1A
chr1	27099270	27099510	ARID1A
chr1	27099791	27100400	ARID1A
chr1	27100785	27101745	ARID1A
chr1	27102012	27102252	ARID1A
chr1	27102289	27102409	ARID1A
chr1	27105480	27107280	ARID1A
chr1	27210683	27210803	CHR1_27210743_A_ACTCACCTCCCACGTCAAGAGAAAAGCCAACATG
chr1	27219844	27219964	CHR1_27219904_C_T
chr1	27306794	27306914	CHR1_27306854_A_T
chr1	27338907	27339027	CHR1_27338967_G_A
chr1	27429158	27429278	CHR1_27429218_A_G
chr1	27533604	27533724	CHR1_27533664_TCTGC_T
chr1	27627746	27627892	CHR1_27627806_G_A,CHR1_27627832_G_T
chr1	27675523	27675643	CHR1_27675583_C_A
chr1	27875724	27875846	CHR1_27875784_A_ACT,CHR1_27875786_CAG_C
chr1	27948117	27948237	CHR1_27948177_AC_A
chr1	27992878	27992998	CHR1_27992938_C_A
chr1	28060478	28060598	CHR1_28060538_TAAG_T
chr1	28280955	28281075	CHR1_28281015_A_ATACAGAAG
chr1	28531864	28531984	CHR1_28531924_G_A
chr1	28764894	28765014	CHR1_28764954_AG_A
chr1	28802568	28802688	CHR1_28802628_T_TCG
chr1	28807003	28807123	CHR1_28807063_A_C
chr1	28904049	28904169	CHR1_28904109_C_CA
chr1	29359800	29359920	CHR1_29359860_A_ACAATT
chr1	31212777	31212897	CHR1_31212837_CG_C
chr1	31581002	31581122	CHR1_31581062_T_C
chr1	31732683	31732803	CHR1_31732743_T_TG
chr1	31744242	31744362	CHR1_31744302_G_A
chr1	31766057	31766177	CHR1_31766116_A_AC,CHR1_31766117_A_ATGGGT
chr1	31899638	31899758	CHR1_31899698_G_GTAGAT
chr1	31905991	31906111	CHR1_31906051_A_G
chr1	32050631	32050751	CHR1_32050691_A_AG
chr1	32134307	32134427	CHR1_32134367_TC_T
chr1	32256749	32256869	CHR1_32256809_GGA_G
chr1	32263778	32263898	CHR1_32263838_CA_C
chr1	32266112	32266232	CHR1_32266172_C_CA
chr1	32381488	32381608	CHR1_32381585_GTTCCT_G
chr1	32503425	32503545	CHR1_32503485_G_T
chr1	32542876	32542996	CHR1_32542936_TC_T
chr1	32852304	32852424	CHR1_32852359_GA_G
chr1	32859626	32859746	CHR1_32859686_C_CT
chr1	32936525	32936645	CHR1_32936588_C_A
chr1	33093032	33093152	CHR1_33093092_TG_T
chr1	33138467	33138587	CHR1_33138527_G_GA
chr1	33235799	33235919	CHR1_33235859_T_TGCC
chr1	33236599	33236719	CHR1_33236659_TCCTCTTCCC_T
chr1	33413925	33414045	CHR1_33413985_ATGGGT_A
chr1	33474518	33474638	CHR1_33474578_A_C
chr1	33475919	33476039	CHR1_33475979_A_ATG
chr1	33490035	33490155	CHR1_33490095_GAA_G
chr1	33625531	33625651	CHR1_33625591_GGT_G
chr1	33837949	33838069	CHR1_33838009_C_CA
chr1	33958934	33959131	CHR1_33958994_A_G,CHR1_33959071_G_GA
chr1	33960907	33961027	CHR1_33960967_TCCACACAGGGGAGAAACCCTACAAGTGCACAGAGT
chr1	34662934	34663054	CHR1_34662994_C_A
chr1	34667722	34667842	CHR1_34667782_GAA_G
chr1	34667869	34667989	CHR1_34667929_G_GTT
chr1	35227333	35227453	CHR1_35227393_C_CT
chr1	35331409	35331529	CHR1_35331469_GC_G
chr1	35457800	35457920	CHR1_35457860_A_G
chr1	36226436	36226556	CHR1_36226496_GCT_G
chr1	36229952	36230072	CHR1_36230012_G_A
chr1	36359221	36359341	CHR1_36359281_C_T
chr1	36367564	36367684	CHR1_36367624_GT_G
chr1	36474222	36474342	CHR1_36474282_TGGGA_T
chr1	36637100	36637220	CHR1_36637160_A_ATCG
chr1	36752297	36752417	CHR1_36752357_TCTGC_T
chr1	36814294	36814414	CHR1_36814354_A_AC
chr1	36931753	36931878	CHR1_36931813_G_GA,CHR1_36931818_G_GC
chr1	36938976	36939096	CHR1_36939016_C_T
chr1	36939374	36939494	CHR1_36939434_CTG_C
chr1	37307259	37307379	CHR1_37307319_G_C
chr1	37959315	37959435	CHR1_37959375_G_C
chr1	38228484	38228604	CHR1_38228544_AT_A
chr1	38230514	38230634	CHR1_38230574_C_T
chr1	38442523	38442643	CHR1_38442583_C_T
chr1	38453153	38453273	CHR1_38453174_GTTTCCTTTATACC_G
chr1	39341279	39341399	CHR1_39341339_T_G
chr1	39753099	39753219	CHR1_39753159_G_GA
chr1	39775246	39775366	CHR1_39775306_C_G
chr1	39876871	39876991	CHR1_39876931_GCT_G
chr1	39878878	39878998	CHR1_39878938_G_A
chr1	39981424	39981544	CHR1_39981484_TGGAAA_T
chr1	40307554	40307674	CHR1_40307614_C_A
chr1	40555023	40555143	CHR1_40555083_G_A
chr1	40598793	40598913	CHR1_40598853_C_T
chr1	40703491	40703611	CHR1_40703551_C_CG
chr1	40705290	40705410	CHR1_40705350_C_A
chr1	40776882	40777002	CHR1_40776942_G_A
chr1	40782789	40782909	CHR1_40782849_G_T
chr1	40798752	40798872	CHR1_40798812_C_A
chr1	40798927	40799047	CHR1_40798987_CCTTAA_C
chr1	40928326	40928446	CHR1_40928386_GGTCTTCC_G
chr1	40928559	40928709	CHR1_40928619_TCTTATTCCGCATCAGAGAATTCATACTGGTGAGAA,CHR1_40928649_T_A
chr1	40980934	40981054	CHR1_40980994_C_T
chr1	41094402	41094522	CHR1_41094462_A_G
chr1	41157349	41157469	CHR1_41157409_C_T
chr1	41157471	41157591	CHR1_41157531_TG_T
chr1	41283856	41284094	CHR1_41283916_A_T,CHR1_41284034_C_T
chr1	41827621	41827741	CHR1_41827681_T_TATTGCCCAGGCTGGAGTGCAGTGGCGCGATCTC
chr1	42647631	42647751	CHR1_42647691_AT_A
chr1	42655084	42655204	CHR1_42655164_AT_A
chr1	42657057	42657177	CHR1_42657117_T_TGTGGTGGCATCTGGAACTGGAGCTTGGAGAAGT
chr1	43212557	43212677	CHR1_43212617_C_CT
chr1	43228174	43228294	CHR1_43228234_A_G
chr1	43258597	43258717	CHR1_43258685_T_TC
chr1	43409065	43409185	CHR1_43409125_GA_G
chr1	43685219	43685339	CHR1_43685279_T_C
chr1	43770803	43770923	CHR1_43770863_G_A
chr1	43779467	43779587	CHR1_43779527_T_TG
chr1	43784907	43785027	CHR1_43784967_T_A
chr1	43803498	43803618	MPL
chr1	43803715	43803955	MPL
chr1	43804181	43804421	MPL
chr1	43804910	43805270	MPL
chr1	43805595	43805835	MPL
chr1	43806000	43806240	MPL
chr1	43812087	43812327	MPL
chr1	43812413	43812653	MPL
chr1	43814473	43814713	MPL
chr1	43814904	43815144	MPL
chr1	43817870	43817990	MPL
chr1	43818135	43818495	MPL
chr1	43886484	43886604	CHR1_43886544_G_A
chr1	43888449	43888569	CHR1_43888509_TC_T
chr1	43897031	43897151	CHR1_43897091_AT_A
chr1	44041605	44041725	CHR1_44041665_CG_C
chr1	44044737	44044857	CHR1_44044797_C_G
chr1	44057580	44057700	CHR1_44057640_C_T
chr1	44063536	44063656	CHR1_44063596_G_A
chr1	44131180	44131300	CHR1_44131240_TCC_T
chr1	44132100	44132220	CHR1_44132160_TC_T
chr1	44133586	44133706	CHR1_44133646_CATG_C
chr1	44163603	44163723	CHR1_44163663_T_A
chr1	44303904	44304024	CHR1_44303964_A_AG
chr1	44425864	44425984	CHR1_44425924_G_C
chr1	44441983	44442103	CHR1_44442043_C_A
chr1	44450978	44451098	CHR1_44451038_G_GT
chr1	44466862	44466982	CHR1_44466922_TC_T
chr1	44467029	44467149	CHR1_44467089_C_CATGAAG
chr1	44680394	44680514	CHR1_44680454_C_T
chr1	44684320	44684440	CHR1_44684380_C_T
chr1	44778769	44778889	CHR1_44778829_C_T
chr1	45246107	45246227	CHR1_45246166_C_CAT,CHR1_45246167_GCT_G
chr1	45297589	45297709	CHR1_45297649_G_A
chr1	45323449	45323569	CHR1_45323509_C_CA
chr1	45424184	45424304	CHR1_45424244_G_T
chr1	45454006	45454126	CHR1_45454066_C_A
chr1	45478570	45478690	CHR1_45478630_G_T
chr1	45478872	45478992	CHR1_45478932_C_T
chr1	45479302	45479422	CHR1_45479362_GAA_G
chr1	45479561	45479681	CHR1_45479621_G_GC
chr1	45484287	45484409	CHR1_45484347_C_CAG,CHR1_45484349_A_ATCATTG
chr1	45504542	45504662	CHR1_45504583_G_A
chr1	45797416	45797536	CHR1_45797476_G_GA
chr1	45798606	45798726	CHR1_45798666_A_AC
chr1	46032530	46032650	CHR1_46032590_A_G
chr1	46032704	46032824	CHR1_46032764_T_TATTAAACATATTTATGGTATATGGTCTATGTGG
chr1	46033709	46033829	CHR1_46033769_GC_G
chr1	46089460	46089580	CHR1_46089520_C_CT
chr1	46111556	46111676	CHR1_46111616_G_A
chr1	46116835	46116955	CHR1_46116895_AC_A
chr1	46495799	46495919	CHR1_46495859_TGGCTGCCTTGAGATCCGCCAGTTCTCTTCCTGCTC
chr1	46501058	46501178	CHR1_46501118_GCCAGCTCCTCCTCAGCAGGCCCCAACCTAGGTCAG
chr1	46658810	46658930	CHR1_46658870_GA_G
chr1	46751275	46751395	CHR1_46751335_C_T
chr1	46806479	46806599	CHR1_46806539_A_AG
chr1	47013144	47013264	CHR1_47013204_ACAC_A
chr1	47016896	47017016	CHR1_47016956_G_GT
chr1	47101563	47101683	CHR1_47101623_C_G
chr1	47182018	47182138	CHR1_47182078_G_T
chr1	47276809	47276929	CHR1_47276869_CT_C
chr1	47603137	47603257	CHR1_47603197_G_A
chr1	47649618	47649738	PDZK1IP1
chr1	47650661	47650781	PDZK1IP1
chr1	47652924	47653164	PDZK1IP1
chr1	47655510	47655630	PDZK1IP1
chr1	47689512	47689632	CHR1_47689572_C_CT
chr1	47755031	47755151	CHR1_47755091_C_T
chr1	47963626	47963746	CHR1_47963686_C_CT
chr1	49000585	49000705	CHR1_49000645_G_GACAAAC
chr1	50941174	50941294	CHR1_50941234_G_GA
chr1	51873998	51874118	CHR1_51874058_TA_T
chr1	51929361	51929481	CHR1_51929421_A_AG
chr1	52205613	52205733	CHR1_52205673_A_T
chr1	52252212	52252332	CHR1_52252272_C_T
chr1	52280125	52280245	CHR1_52280185_GA_G
chr1	52446171	52446291	CHR1_52446231_T_C
chr1	52446469	52446619	CHR1_52446528_T_C,CHR1_52446529_C_T,CHR1_52446559_T_TAA
chr1	52703877	52703997	CHR1_52703937_A_T
chr1	52704079	52704199	CHR1_52704139_A_G
chr1	52759185	52759305	CHR1_52759245_C_CCTAACACAT
chr1	52827214	52827334	CHR1_52827272_G_T
chr1	52850303	52850423	CHR1_52850363_TG_T
chr1	52867007	52867127	CHR1_52867067_AC_A
chr1	52933908	52934028	CHR1_52933968_A_AG
chr1	52956422	52956542	CHR1_52956482_G_A
chr1	53108520	53108640	CHR1_53108580_CG_C
chr1	53153627	53153747	CHR1_53153687_GC_G
chr1	53267694	53267814	CHR1_53267754_C_T
chr1	53282167	53282287	CHR1_53282227_TAC_T
chr1	53287096	53287216	CHR1_53287156_A_T
chr1	53386250	53386370	CHR1_53386310_AT_A
chr1	53535609	53535729	CHR1_53535669_G_GC
chr1	54284691	54284811	CHR1_54284751_TGCTGTGGG_T
chr1	54618533	54618653	CHR1_54618593_CATCTCCTCACCAGGGGCCCCCACAGGTCTGCCGAG
chr1	55002624	55002744	CHR1_55002683_C_T,CHR1_55002684_A_G
chr1	55002848	55002968	CHR1_55002908_A_G
chr1	55199286	55199406	CHR1_55199346_G_C
chr1	55337344	55337464	CHR1_55337404_CCAAACAATGAGCTTTA_C
chr1	55451886	55452006	CHR1_55451946_C_CA
chr1	55457604	55457724	CHR1_55457664_C_CT
chr1	55474184	55474304	CHR1_55474243_G_GCCTCA,CHR1_55474244_AGCCGG_A
chr1	55524214	55524358	CHR1_55524274_G_A,CHR1_55524303_C_T
chr1	55571832	55571952	CHR1_55571892_C_A
chr1	57341678	57341798	CHR1_57341738_G_A
chr1	57480736	57480856	CHR1_57480796_G_A
chr1	58513809	58513929	CHR1_58513869_C_T
chr1	58514403	58514554	CHR1_58514463_A_G,CHR1_58514494_A_G
chr1	58514573	58514785	CHR1_58514632_A_T,CHR1_58514633_A_G,CHR1_58514647_C_T,CHR1_58514725_C_T
chr1	59134281	59134401	CHR1_59134341_ACCTGAAATGGCT_A
chr1	59139344	59139466	CHR1_59139404_A_ACT,CHR1_59139406_T_TGACA
chr1	59247953	59248073	CHR1_59248013_G_GAACA
chr1	59922632	59922752	CHR1_59922692_GT_G
chr1	60305982	60306102	CHR1_60306042_A_AC
chr1	60375509	60375629	CHR1_60375569_TGC_T
chr1	60463537	60463657	CHR1_60463597_G_GAAAACAGCACTTCTAAAATCTCTGCTCACTACC
chr1	61920963	61921083	CHR1_61921023_G_GCAGA
chr1	62380190	62380310	CHR1_62380250_TCACCATAGG_T
chr1	62582807	62582927	CHR1_62582867_A_ATTCCTTCTAGATGGT
chr1	62675738	62675858	CHR1_62675797_T_TGG,CHR1_62675798_T_TGGCATTCTGCATGGGCTGTGGGAGGAAGTAACA
chr1	62675891	62676011	CHR1_62675951_CCTCACGT_C
chr1	63871972	63872092	CHR1_63872032_T_C
chr1	63902429	63902549	CHR1_63902489_TGCAG_T
chr1	64624664	64624865	CHR1_64624724_TG_T,CHR1_64624805_TC_T
chr1	65139065	65139185	CHR1_65139125_A_T
chr1	65243450	65243570	CHR1_65243510_T_TG
chr1	65310322	65310442	CHR1_65310382_TG_T
chr1	65730572	65730692	CHR1_65730632_A_ATAATGAGTGGTCTCAGT
chr1	65867574	65867694	CHR1_65867634_G_GT
chr1	66066994	66067114	CHR1_66067054_T_C
chr1	66723095	66723215	CHR1_66723155_TCAAGC_T
chr1	66828885	66829005	CHR1_66828945_TC_T
chr1	67099927	67100047	CHR1_67099987_TG_T
chr1	67301400	67301520	CHR1_67301460_ACT_A
chr1	67306203	67306323	CHR1_67306263_TA_T
chr1	67672783	67672903	CHR1_67672843_C_A
chr1	67786149	67786269	CHR1_67786209_A_T
chr1	68152097	68152217	CHR1_68152157_C_T
chr1	68620797	68620917	CHR1_68620857_TA_T
chr1	68627391	68627511	CHR1_68627451_A_G
chr1	68904685	68904864	CHR1_68904745_TCAGCAA_T,CHR1_68904804_G_A
chr1	70484478	70484598	CHR1_70484538_TGATTATGGATAGAAATAACTAATTTTATTCAGATC
chr1	70518721	70518841	CHR1_70518781_T_A
chr1	70694924	70695044	CHR1_70694984_G_T
chr1	70742467	70742587	CHR1_70742527_GCTGC_G
chr1	72767285	72767405	CHR1_72767345_C_CATTGATATCAGG
chr1	74621409	74621529	CHR1_74621469_C_G
chr1	74954792	74954912	CHR1_74954852_A_T
chr1	75037128	75037248	CHR1_75037188_C_CA
chr1	75614283	75614403	CHR1_75614378_TA_T
chr1	76540597	76540717	CHR1_76540657_CCTCAT_C
chr1	76608599	76608719	CHR1_76608659_C_T
chr1	77660988	77661108	CHR1_77661048_TCTC_T
chr1	78383870	78383990	CHR1_78383930_AGCGT_A
chr1	78395143	78395263	CHR1_78395181_AG_A
chr1	78407756	78407876	CHR1_78407816_G_GGA
chr1	78414407	78414527	CHR1_78414467_GA_G
chr1	78430729	78430849	CHR1_78430789_G_C
chr1	79107054	79107174	CHR1_79107114_C_T
chr1	79403829	79403949	CHR1_79403889_C_CCTAAGCAATAAATGATAATACTTTAAATTAGAT
chr1	80917434	80917554	CHR1_80917494_C_G
chr1	81564519	81564684	CHR1_81564579_A_G,CHR1_81564624_T_C
chr1	82188259	82188428	CHR1_82188319_C_T,CHR1_82188368_G_A
chr1	84551677	84551797	CHR1_84551737_C_T
chr1	84647224	84647344	CHR1_84647284_TTGTTTTAGATAATACTG_T
chr1	84946559	84946679	CHR1_84946619_C_A
chr1	85009921	85010041	CHR1_85009981_ACT_A
chr1	85563224	85563344	CHR1_85563284_TC_T
chr1	85736323	85736443	CHR1_85736383_TCGCCGAA_T
chr1	86173440	86173560	CHR1_86173500_CT_C
chr1	86201968	86202088	CHR1_86202028_G_A
chr1	86203086	86203206	CHR1_86203146_GC_G
chr1	86249168	86249288	CHR1_86249228_TC_T
chr1	86375638	86375758	CHR1_86375698_AC_A
chr1	86487932	86488052	CHR1_86487992_A_AGCAG
chr1	86497586	86497706	CHR1_86497646_C_A
chr1	86524754	86524874	CHR1_86524814_GGGTAACCGGGTGAACC_G
chr1	87185294	87185414	CHR1_87185354_C_CT
chr1	87598553	87598673	CHR1_87598613_GC_G
chr1	89614922	89615042	CHR1_89614982_T_G
chr1	89618050	89618170	CHR1_89618110_AT_A
chr1	89630554	89630674	CHR1_89630614_G_A
chr1	89658997	89659117	CHR1_89659057_AG_A
chr1	90048388	90048508	CHR1_90048448_C_T
chr1	90399247	90399367	CHR1_90399307_G_GACCAA
chr1	91180122	91180242	CHR1_91180182_G_A
chr1	91182121	91182241	CHR1_91182181_C_CT
chr1	91727931	91728051	CHR1_91727991_CACTCGGGCAAAATTTAAAAGAAAAACAAAGAAGTG
chr1	91794451	91794571	CHR1_91794511_G_T
chr1	91859761	91859881	CHR1_91859821_C_A
chr1	92065808	92065928	CHR1_92065868_T_C
chr1	92195335	92195455	CHR1_92195395_A_C
chr1	92224269	92224389	CHR1_92224329_GC_G
chr1	92457826	92457946	CHR1_92457886_G_GA
chr1	92470034	92470154	CHR1_92470094_GTAAAAGCTCGGACACAGGAACTCATACGGAAGCAT
chr1	92646023	92646143	CHR1_92646083_C_G
chr1	92649600	92649720	CHR1_92649660_G_A
chr1	93299155	93299275	CHR1_93299215_C_G
chr1	93300464	93300584	CHR1_93300524_T_G
chr1	93302960	93303130	CHR1_93303020_C_T,CHR1_93303070_T_C
chr1	93656495	93656683	CHR1_93656555_C_G,CHR1_93656557_A_G,CHR1_93656623_C_T
chr1	93687264	93687384	CHR1_93687324_C_CA
chr1	93691940	93692060	CHR1_93692000_T_TC
chr1	94057841	94057961	CHR1_94057901_T_G
chr1	94343230	94343350	CHR1_94343290_C_A
chr1	94467353	94467473	CHR1_94467413_C_A
chr1	94528934	94529054	CHR1_94528994_CCT_C
chr1	94574144	94574264	CHR1_94574204_C_T
chr1	94578521	94578641	CHR1_94578581_A_AG
chr1	94643174	94643294	CHR1_94643234_C_A
chr1	94667368	94667488	CHR1_94667428_C_A
chr1	94669434	94669554	CHR1_94669494_C_A
chr1	94924098	94924218	CHR1_94924158_TGCAG_T
chr1	94964239	94964359	CHR1_94964299_A_ATTCCTTGCAGTGCATC
chr1	96913324	96913444	CHR1_96913384_A_G
chr1	96913627	96913747	CHR1_96913687_T_TCA
chr1	97216927	97217047	CHR1_97216977_A_C
chr1	97564105	97564225	CHR1_97564165_A_AATCGCCACCACGCCCGGCTAATTTT
chr1	98060596	98060716	CHR1_98060656_GA_G
chr1	100330171	100330291	CHR1_100330231_A_AT
chr1	100340958	100341078	CHR1_100341018_C_CT
chr1	100380930	100381050	CHR1_100380990_ATTGC_A
chr1	100487946	100488066	CHR1_100488006_C_CA
chr1	100503707	100503827	CHR1_100503767_G_A
chr1	100535013	100535133	CHR1_100535073_TGGCCCA_T
chr1	100706496	100706616	CHR1_100706556_AT_A
chr1	100908621	100908741	CHR1_100908681_A_AT
chr1	101377700	101377820	CHR1_101377760_C_G
chr1	101431306	101431426	CHR1_101431365_A_AGTG,CHR1_101431366_C_CT
chr1	102270117	102270237	CHR1_102270177_C_A
chr1	103355016	103355141	CHR1_103355076_G_GGATATCTTGCTTTGTGTGGTGGTTAA,CHR1_103355079_C_CT,CHR1_103355081_C_CCTATCGATGTTCATGTGGTTCGGCCCATCGCT
chr1	103388766	103388886	CHR1_103388826_C_T
chr1	103400082	103400202	CHR1_103400142_ACT_A
chr1	103470132	103470254	CHR1_103470192_G_A,CHR1_103470194_AG_A
chr1	104116869	104116989	CHR1_104116929_A_T
chr1	108291685	108291805	CHR1_108291745_ATG_A
chr1	108724624	108724744	CHR1_108724684_T_TGAATAGTCC
chr1	109045309	109045429	CHR1_109045368_T_TCCA,CHR1_109045369_G_GAAAGCCAT
chr1	109238664	109238784	CHR1_109238724_AT_A
chr1	109241941	109242061	CHR1_109242001_GA_G
chr1	109369844	109369964	CHR1_109369904_T_C
chr1	109466586	109466706	CHR1_109466646_C_G
chr1	109472303	109472423	CHR1_109472363_C_T
chr1	109544879	109544999	CHR1_109544939_C_CTGCCTTGGCCTCCCAAAGTGCTGGGATTATAG
chr1	109553855	109553975	CHR1_109553915_A_ATCC
chr1	109730857	109730977	CHR1_109730917_T_TG
chr1	109731658	109731778	CHR1_109731718_C_A
chr1	109740209	109740443	CHR1_109740301_T_TCCTAAGTAGC,CHR1_109740343_A_ATGTTTAATCCACACC
chr1	110050658	110050778	CHR1_110050718_A_C
chr1	110085861	110085981	CHR1_110085921_CTCA_C
chr1	110151017	110151137	CHR1_110151077_T_A
chr1	110155364	110155484	CHR1_110155424_C_CTT
chr1	110255424	110255544	CHR1_110255484_TG_T
chr1	110257665	110257785	CHR1_110257725_A_ACT
chr1	110301786	110301906	CHR1_110301815_T_TC,CHR1_110301816_G_GTTTGTACCTAATGGAAGTGGAGGA
chr1	110584370	110584490	CHR1_110584430_GC_G
chr1	110586514	110586634	CHR1_110586574_C_A
chr1	110594242	110594362	CHR1_110594302_C_CGCTTCA
chr1	110709513	110709633	CHR1_110709573_A_G
chr1	110735120	110735240	CHR1_110735180_C_T
chr1	110775432	110775552	CHR1_110775492_CGT_C
chr1	111702077	111702197	CHR1_111702137_T_TTGTCTCTGA
chr1	111966137	111966257	CHR1_111966197_G_C
chr1	111986539	111986659	CHR1_111986599_C_T
chr1	112269769	112269889	CHR1_112269829_G_A
chr1	112321151	112321271	CHR1_112321211_AT_A
chr1	112997118	112997238	CHR1_112997215_T_TA
chr1	113433336	113433502	CHR1_113433396_T_C,CHR1_113433442_G_T
chr1	113466749	113466869	CHR1_113466809_C_T
chr1	113657117	113657237	CHR1_113657177_C_A
chr1	114184995	114185115	CHR1_114185055_AG_A
chr1	114215204	114215324	CHR1_114215264_A_T
chr1	114224910	114225030	CHR1_114224970_T_TC
chr1	114248377	114248497	CHR1_114248437_CA_C
chr1	114254687	114254809	CHR1_114254747_A_ACCCG,CHR1_114254749_A_AGAATCAACTGTGCTTTTGGTTTGTGTC
chr1	114372531	114372651	CHR1_114372591_AAGG_A
chr1	114399002	114399122	CHR1_114399062_TCC_T
chr1	114444375	114444495	CHR1_114444435_C_CTA
chr1	114472093	114472213	CHR1_114472153_C_CG
chr1	114680458	114680578	CHR1_114680518_ACTTGGCATCCTCCCCATCCACCGACTTCTGCTTG
chr1	114940568	114940688	CHR1_114940628_G_A
chr1	114964108	114964228	CHR1_114964168_C_A
chr1	115011230	115011350	CHR1_115011290_T_TTAA
chr1	115118258	115118378	CHR1_115118318_T_A
chr1	115161044	115161164	CHR1_115161104_C_CA
chr1	115251095	115251335	NRAS
chr1	115252149	115252389	NRAS
chr1	115256389	115256629	NRAS
chr1	115258605	115258845	NRAS
chr1	115263225	115263347	CHR1_115263285_C_CGTGATCTGCTCGCCTCGGCCTCCCAAAGTGCT,CHR1_115263287_T_TACAGGCGTGAGCCACTGTGCC
chr1	115273230	115273350	CHR1_115273290_T_TTTGATG
chr1	115455690	115455810	CHR1_115455776_G_GCA
chr1	115466123	115466243	CHR1_115466183_AAAATTTC_A
chr1	115537341	115537461	CHR1_115537401_C_A
chr1	115576563	115576683	CHR1_115576623_AT_A
chr1	116399398	116399570	CHR1_116399458_T_G,CHR1_116399510_A_C
chr1	116399753	116399873	CHR1_116399813_A_G
chr1	116399917	116400037	CHR1_116399977_A_G
chr1	116400050	116400170	CHR1_116400110_A_G
chr1	117237488	117237608	CHR1_117237548_T_TC
chr1	117311154	117311274	CHR1_117311214_C_T
chr1	117560956	117561076	CHR1_117561016_G_A
chr1	117564173	117564293	CHR1_117564233_G_A
chr1	118045517	118045637	CHR1_118045577_T_G
chr1	118454541	118454661	CHR1_118454560_G_GCT
chr1	118567784	118567904	CHR1_118567844_C_T
chr1	118584496	118584616	CHR1_118584556_G_GTCTGTCTCT
chr1	119669461	119669581	CHR1_119669521_A_G
chr1	120267295	120267415	CHR1_120267355_TGGAGG_T
chr1	120286636	120286756	CHR1_120286696_T_TG
chr1	120351320	120351440	CHR1_120351379_C_CCA,CHR1_120351380_T_TGTTGCATATTACCAGTTG
chr1	120381893	120382073	CHR1_120381953_T_C,CHR1_120382013_T_A
chr1	120383936	120384056	CHR1_120383996_G_A
chr1	120385097	120385217	CHR1_120385157_C_T
chr1	120437551	120437671	CHR1_120437611_AACCGACAATCATGACAGCAAAGTCCAATGCTACA
chr1	120465213	120465424	CHR1_120465273_A_G,CHR1_120465364_C_T
chr1	120478256	120478376	CHR1_120478315_T_TCCTAATCATACACCA,CHR1_120478316_G_GAAGACAA
chr1	120493162	120493282	CHR1_120493222_GACA_G
chr1	142824804	142824924	CHR1_142824864_ATCTC_A
chr1	144014047	144014167	CHR1_144014107_G_GA
chr1	144859818	144859938	CHR1_144859878_C_A
chr1	144874838	144874958	CHR1_144874898_G_A
chr1	144879434	144879554	CHR1_144879494_C_T
chr1	144892416	144892536	CHR1_144892476_GT_G
chr1	144894227	144894347	CHR1_144894287_G_GTAAA
chr1	145018019	145018139	CHR1_145018079_T_TA
chr1	145039718	145039845	CHR1_145039778_T_G,CHR1_145039785_A_G
chr1	145075882	145076002	CHR1_145075942_G_A
chr1	145139582	145139702	CHR1_145139613_CACCCCGCCGGGGA_C
chr1	145273371	145273491	CHR1_145273431_A_G
chr1	145281348	145281468	CHR1_145281408_C_CT
chr1	145281570	145281690	CHR1_145281630_C_T
chr1	145281731	145281851	CHR1_145281791_AGCGC_A
chr1	145292882	145293002	CHR1_145292942_C_CA
chr1	145311066	145311186	CHR1_145311126_A_AC
chr1	145311751	145311871	CHR1_145311811_AAAGG_A
chr1	145312418	145312538	CHR1_145312478_A_AC
chr1	145318463	145318583	CHR1_145318523_AGG_A
chr1	145368268	145368388	CHR1_145368328_T_A
chr1	145440277	145440397	CHR1_145440337_ATTGTGGCCCGCC_A
chr1	145457229	145457349	CHR1_145457289_TG_T
chr1	145537400	145537520	CHR1_145537460_GTGCTGGTATCTACAACTCTGGAGAACAGAAAGGA
chr1	145563016	145563136	CHR1_145563076_GC_G
chr1	145581291	145581411	CHR1_145581351_TC_T
chr1	145589139	145589259	CHR1_145589199_C_CA
chr1	145646289	145646482	CHR1_145646347_A_ATC,CHR1_145646422_T_TATAATGATCTAATAAAGGG
chr1	145663356	145663476	CHR1_145663416_C_G
chr1	145704191	145704311	CHR1_145704251_AC_A
chr1	146398145	146398265	CHR1_146398205_A_G
chr1	146420035	146420155	CHR1_146420095_T_TC
chr1	146554151	146554273	CHR1_146554211_GC_G,CHR1_146554213_TCTG_T
chr1	146584658	146584850	CHR1_146584718_C_T,CHR1_146584790_T_C
chr1	146585138	146585258	CHR1_146585198_GAA_G
chr1	146587836	146587956	CHR1_146587896_G_C
chr1	146650968	146651088	CHR1_146651028_GA_G
chr1	147086180	147086300	CHR1_147086240_G_A
chr1	147124291	147124411	CHR1_147124351_GCC_G
chr1	148014545	148014665	CHR1_148014605_T_TG
chr1	148591217	148591337	CHR1_148591277_T_TC
chr1	148591448	148591568	CHR1_148591508_GT_G
chr1	148594415	148594535	CHR1_148594475_AAT_A
chr1	148873455	148873575	CHR1_148873515_T_C
chr1	149090063	149090183	CHR1_149090123_G_A
chr1	149090184	149090304	CHR1_149090244_C_T
chr1	149092166	149092286	CHR1_149092226_CA_C
chr1	149092905	149093025	CHR1_149092965_T_A
chr1	149093047	149093167	CHR1_149093106_T_C,CHR1_149093107_A_T
chr1	149093582	149093702	CHR1_149093642_A_C
chr1	149093708	149093830	CHR1_149093768_T_C,CHR1_149093770_CAA_C
chr1	149094333	149094453	CHR1_149094393_C_T
chr1	149094455	149094596	CHR1_149094515_T_C,CHR1_149094536_A_G
chr1	149095220	149095340	CHR1_149095280_C_G
chr1	149096553	149096673	CHR1_149096613_C_T
chr1	149105949	149106081	CHR1_149106009_A_G,CHR1_149106021_A_G
chr1	149261119	149261239	CHR1_149261179_C_T
chr1	149859106	149859226	CHR1_149859166_C_CTTT
chr1	149877582	149877702	CHR1_149877642_AC_A
chr1	149878285	149878405	CHR1_149878345_T_G
chr1	149881324	149881444	CHR1_149881384_C_CTAGAATGGAAA
chr1	149903140	149903260	CHR1_149903200_A_ACTGTTTG
chr1	149905271	149905391	CHR1_149905331_GC_G
chr1	150044148	150044268	CHR1_150044208_TG_T
chr1	150053347	150053467	CHR1_150053407_C_T
chr1	150235405	150235525	CHR1_150235465_TCA_T
chr1	150259028	150259154	CHR1_150259088_CT_C,CHR1_150259094_CT_C
chr1	150310546	150310666	CHR1_150310585_G_A
chr1	150484064	150484184	CHR1_150484124_TC_T
chr1	150485706	150485826	CHR1_150485766_C_T
chr1	150524719	150524839	CHR1_150524779_T_TG
chr1	150601868	150601988	CHR1_150601928_C_CA
chr1	150676753	150676873	CHR1_150676812_A_AT,CHR1_150676813_A_AGCACCTTGTTCTGTGCCATTATCTGAGGG
chr1	150771637	150771757	CHR1_150771697_CA_C
chr1	150778227	150778347	CHR1_150778287_GA_G
chr1	150814879	150814999	CHR1_150814941_CGA_C
chr1	150931552	150931672	CHR1_150931612_AGTGATCATACC_A
chr1	150975037	150975157	CHR1_150975097_CAA_C
chr1	150990837	150990957	CHR1_150990897_GTCATTATAAAACCTTGTGATACCTTCTTTTCACT
chr1	150997078	150997198	CHR1_150997138_C_T
chr1	151006351	151006471	CHR1_151006411_CT_C
chr1	151139408	151139528	CHR1_151139468_G_A
chr1	151146894	151147014	CHR1_151146954_GGTCCAGTGGCCCCGTTGGGCTCTTCTTTGTCTGG
chr1	151212335	151212455	CHR1_151212395_G_GCAT
chr1	151262773	151262893	CHR1_151262833_A_ACT
chr1	151278665	151278785	CHR1_151278725_G_T
chr1	151400387	151400507	CHR1_151400447_TG_T
chr1	151491710	151491830	CHR1_151491770_C_CTGACGAGAACGGCTAAAGCCA
chr1	151774638	151774758	CHR1_151774698_C_A
chr1	151798277	151798397	CHR1_151798337_AT_A
chr1	152059004	152059124	CHR1_152059064_T_TC
chr1	152081488	152081608	CHR1_152081548_CGCTGTTCCTCCTCGAGGAATTTTCTCCCTTGTTC
chr1	152084115	152084235	CHR1_152084175_T_TTGCTACTCGCGCCTCTCC
chr1	152085152	152085272	CHR1_152085212_GTCGC_G
chr1	152086507	152086627	CHR1_152086567_T_TCATACTCTG
chr1	152127982	152128102	CHR1_152128042_A_G
chr1	152191264	152191422	CHR1_152191324_G_A,CHR1_152191362_G_A
chr1	152192467	152192587	CHR1_152192527_T_C
chr1	152193076	152193196	CHR1_152193136_GC_G
chr1	152193311	152193431	CHR1_152193371_C_G
chr1	152282963	152283083	CHR1_152283023_A_T
chr1	152284110	152284232	CHR1_152284170_C_T,CHR1_152284172_A_G
chr1	152285158	152285278	CHR1_152285218_TGGA_T
chr1	152286957	152287077	CHR1_152287017_CTGTTTATTATCTTCA_C
chr1	152326993	152327151	CHR1_152327053_C_G,CHR1_152327091_A_G
chr1	152327487	152327607	CHR1_152327547_TCCTGAGCCAGTCCCATGTTGTCCAAAGCCACTGG
chr1	152328514	152328636	CHR1_152328574_T_TGTC,CHR1_152328576_T_TGAA
chr1	152382757	152382877	CHR1_152382817_GCT_G
chr1	152383207	152383327	CHR1_152383267_G_A
chr1	152648682	152648802	CHR1_152648742_G_A
chr1	152659419	152659539	CHR1_152659479_G_A
chr1	152692084	152692249	CHR1_152692144_ATGCCCTACTCAAACTTATGTGAAGTACCAAGTTC,CHR1_152692189_TCAAACCTACGTGAAGTGCCCAGCTCCCTGCCAGA
chr1	152856918	152857038	CHR1_152856978_G_T
chr1	152957840	152957960	CHR1_152957900_G_GA
chr1	153600555	153600675	CHR1_153600615_C_CT
chr1	153614647	153614767	CHR1_153614707_CT_C
chr1	153635583	153635703	CHR1_153635643_ATG_A
chr1	153912164	153912284	CHR1_153912224_C_G
chr1	153932603	153932723	CHR1_153932663_G_A
chr1	153946184	153946304	CHR1_153946244_CTG_C
chr1	153954860	153954980	CHR1_153954920_C_A
chr1	154101787	154101907	CHR1_154101859_TG_T
chr1	154110554	154110674	CHR1_154110614_TGG_T
chr1	154125262	154125382	CHR1_154125322_G_GC
chr1	154127268	154127388	CHR1_154127328_A_T
chr1	154131455	154131575	CHR1_154131525_C_CCGCCCGTT
chr1	154247584	154247704	CHR1_154247644_G_GC
chr1	154296118	154296238	CHR1_154296178_C_T
chr1	154314883	154315003	CHR1_154314943_T_A
chr1	154407489	154407609	CHR1_154407549_C_A
chr1	154516561	154516681	CHR1_154516621_TG_T
chr1	154520153	154520273	CHR1_154520213_TCCTG_T
chr1	154548308	154548428	CHR1_154548368_C_CT
chr1	154924238	154924358	CHR1_154924298_CT_C
chr1	154937957	154938077	CHR1_154938017_AC_A
chr1	154941894	154942014	CHR1_154941954_C_T
chr1	154996076	154996196	CHR1_154996136_GA_G
chr1	155006039	155006159	CHR1_155006099_C_CCCCAATACTGTGCTTTTCTGATG
chr1	155030212	155030332	CHR1_155030272_G_C
chr1	155030830	155030950	CHR1_155030890_G_GC
chr1	155032707	155032827	CHR1_155032767_GC_G
chr1	155039319	155039448	CHR1_155039379_G_A,CHR1_155039388_G_A
chr1	155121117	155121237	CHR1_155121177_T_C
chr1	155151144	155151264	CHR1_155151204_C_A
chr1	155234300	155234420	CHR1_155234360_GA_G
chr1	155260360	155260480	CHR1_155260420_T_TC
chr1	155264355	155264475	CHR1_155264415_CG_C
chr1	155271019	155271139	CHR1_155271079_C_CA
chr1	155289508	155289628	CHR1_155289568_T_C
chr1	155294885	155295005	CHR1_155294945_G_GA
chr1	155313983	155314103	CHR1_155314043_GC_G
chr1	155451517	155451637	CHR1_155451577_C_T
chr1	155631323	155631443	CHR1_155631348_A_AGGAAATGGG,CHR1_155631349_C_CAATTTAAGGTA
chr1	155646302	155646422	CHR1_155646362_TCTTCCTTTGTGCTGGGTCCAGAATCAGGGTCTGA
chr1	155679678	155679800	CHR1_155679738_T_TCGC,CHR1_155679740_A_AT
chr1	155699044	155699164	CHR1_155699104_G_T
chr1	155736037	155736157	CHR1_155736097_G_A
chr1	155764729	155764849	CHR1_155764789_AAGACAGCTGCAAAGCAGTCAAGAGCAGGACTTAG
chr1	155785716	155785836	CHR1_155785776_G_A
chr1	155792224	155792344	CHR1_155792284_A_C
chr1	155870105	155870465	RIT1
chr1	155874077	155874317	RIT1
chr1	155874337	155874457	RIT1
chr1	155874498	155874618	RIT1
chr1	155880208	155880328	RIT1
chr1	155880400	155880732	RIT1
chr1	155887274	155887394	CHR1_155887360_GGC_G
chr1	156012628	156012748	CHR1_156012688_T_TG
chr1	156013693	156013813	CHR1_156013753_G_C
chr1	156046738	156046858	CHR1_156046798_T_TCA
chr1	156214601	156214721	CHR1_156214661_CT_C
chr1	156220501	156220621	CHR1_156220561_G_A
chr1	156235879	156235999	CHR1_156235939_G_A
chr1	156639724	156639844	CHR1_156639784_TC_T
chr1	156640532	156640652	CHR1_156640592_C_CTG
chr1	156670373	156670493	CHR1_156670433_CT_C
chr1	156708093	156708213	CHR1_156708153_G_A
chr1	156760974	156761094	CHR1_156761034_T_A
chr1	156785565	156785685	NTRK1
chr1	156811847	156812087	NTRK1
chr1	156813225	156813345	CHR1_156813285_TG_T
chr1	156818722	156818842	CHR1_156818782_AGCAGGATGCGGTCTGCCTCCGTCACGTTGGACAC
chr1	156830712	156830952	NTRK1
chr1	156834122	156834242	NTRK1
chr1	156834495	156834615	NTRK1
chr1	156836675	156836795	NTRK1
chr1	156837848	156838088	NTRK1
chr1	156838247	156838556	CHR1_156838365_T_TCG,CHR1_156838496_A_ATGGATG,NTRK1
chr1	156841360	156841600	NTRK1
chr1	156843407	156843767	NTRK1
chr1	156844123	156844243	NTRK1
chr1	156844330	156844450	NTRK1
chr1	156844628	156844868	NTRK1
chr1	156845264	156845504	NTRK1
chr1	156845812	156846052	NTRK1
chr1	156846157	156846397	NTRK1
chr1	156848853	156849213	NTRK1
chr1	156849749	156849989	CHR1_156849885_G_A,NTRK1
chr1	156851221	156851461	NTRK1
chr1	156877390	156877510	CHR1_156877450_C_CT
chr1	156878743	156878863	CHR1_156878803_CG_C
chr1	156880438	156880558	CHR1_156880498_C_CA
chr1	156883868	156883988	CHR1_156883945_GC_G
chr1	156910191	156910311	CHR1_156910251_AAAG_A
chr1	157043401	157043521	CHR1_157043461_A_ACAT
chr1	157488510	157488630	CHR1_157488570_C_T
chr1	157545255	157545375	CHR1_157545315_T_TCCG
chr1	157648514	157648634	CHR1_157648574_CT_C
chr1	157659609	157659729	CHR1_157659669_T_A
chr1	157740233	157740353	CHR1_157740293_TGCA_T
chr1	158152636	158152756	CHR1_158152696_C_CA
chr1	158323257	158323377	CHR1_158323317_G_T
chr1	158533229	158533349	CHR1_158533289_GGT_G
chr1	158581027	158581147	CHR1_158581087_G_A
chr1	158614078	158614198	CHR1_158614138_C_T
chr1	158637907	158638027	CHR1_158637967_G_GCCAAGAA
chr1	158650511	158650631	CHR1_158650571_TA_T
chr1	158687303	158687423	CHR1_158687363_C_A
chr1	158986257	158986377	CHR1_158986317_T_A
chr1	159558173	159558293	CHR1_159558233_A_G
chr1	159796597	159796717	CHR1_159796657_TCG_T
chr1	159807712	159807832	CHR1_159807772_G_A
chr1	159825811	159825931	CHR1_159825871_T_C
chr1	159846533	159846653	CHR1_159846593_C_CACATCCTGTTAATTCTTGCTTTGGATGGTAT
chr1	159856489	159856609	CHR1_159856549_C_CTG
chr1	159990448	159990568	CHR1_159990508_A_C
chr1	160090708	160090828	CHR1_160090768_GAA_G
chr1	160100099	160100219	CHR1_160100159_G_A
chr1	160106764	160106884	CHR1_160106824_GA_G
chr1	160183227	160183347	CHR1_160183287_G_GACT
chr1	160236846	160236966	CHR1_160236906_A_G
chr1	160252247	160252367	CHR1_160252307_A_C
chr1	160262898	160263018	CHR1_160262958_G_T
chr1	160267220	160267340	CHR1_160267280_C_CTT
chr1	160281670	160281790	CHR1_160281730_T_C
chr1	160287095	160287215	CHR1_160287155_G_A
chr1	160395076	160395196	CHR1_160395136_GTCAT_G
chr1	160459903	160460023	CHR1_160459963_G_GAGAGTTA
chr1	160607131	160607251	CHR1_160607191_AT_A
chr1	160802450	160802570	CHR1_160802510_C_T
chr1	160817937	160818057	CHR1_160817997_A_T
chr1	160846483	160846603	CHR1_160846543_C_CAA
chr1	160969197	160969317	CHR1_160969257_G_GC
chr1	160971193	160971313	CHR1_160971253_GA_G
chr1	160990818	160990938	CHR1_160990878_C_CAAT
chr1	161007761	161007881	CHR1_161007821_G_A
chr1	161016596	161016716	CHR1_161016656_AAG_A
chr1	161126768	161126888	CHR1_161126828_G_GCCAGGGGCTTTCATCAGACACCAAACCCACT
chr1	161137633	161137753	CHR1_161137653_T_TA
chr1	161145697	161145817	CHR1_161145757_G_A
chr1	161176315	161176435	CHR1_161176375_G_T
chr1	161182062	161182182	CHR1_161182122_T_C
chr1	161184075	161184195	CHR1_161184094_T_TGTG,CHR1_161184096_C_CTGGATCCTACAGTA,CHR1_161184099_G_GCAATTATTACTGATCACCA
chr1	161284145	161284265	SDHC
chr1	161293371	161293491	SDHC
chr1	161298116	161298356	SDHC
chr1	161309303	161309423	SDHC
chr1	161310354	161310474	SDHC
chr1	161326428	161326668	SDHC
chr1	161332104	161332344	SDHC
chr1	161654558	161654678	CHR1_161654618_C_T
chr1	161654707	161654827	CHR1_161654767_T_TC
chr1	161695929	161696049	CHR1_161695989_G_T
chr1	161696260	161696380	CHR1_161696320_T_C
chr1	161823135	161823255	CHR1_161823195_A_AT
chr1	162270480	162270600	CHR1_162270540_GT_G
chr1	162469768	162469888	CHR1_162469828_G_A
chr1	162688834	162688954	DDR2
chr1	162722815	162723055	DDR2
chr1	162724349	162724709	DDR2
chr1	162724899	162725139	DDR2
chr1	162725386	162725626	DDR2
chr1	162729557	162729797	DDR2
chr1	162730942	162731302	DDR2
chr1	162735761	162735881	DDR2
chr1	162736963	162737203	DDR2
chr1	162740040	162740520	CHR1_162740435_T_TC,DDR2
chr1	162741749	162742109	DDR2
chr1	162743202	162743442	DDR2
chr1	162745417	162745657	DDR2
chr1	162745862	162746222	DDR2
chr1	162748324	162748564	DDR2
chr1	162749848	162750088	CHR1_162749983_C_CACATTTGGGGGAAAACAACAATTTTTTAAAGG,DDR2
chr1	163309210	163309356	CHR1_163309270_A_G,CHR1_163309296_A_G
chr1	164326060	164326228	CHR1_164326120_G_A,CHR1_164326168_C_G
chr1	164326341	164326461	CHR1_164326401_T_C
chr1	165177267	165177434	CHR1_165177327_GATC_G,CHR1_165177374_T_TG
chr1	165380106	165380226	CHR1_165380166_G_T
chr1	165513912	165514032	CHR1_165513972_GC_G
chr1	165621231	165621351	CHR1_165621291_G_GC
chr1	165697172	165697292	CHR1_165697232_AATG_A
chr1	165721276	165721396	CHR1_165721336_C_G
chr1	165788931	165789051	CHR1_165788991_A_AAGAAGGCCCTAATTTGCTTGAATGACTT
chr1	166039705	166039825	CHR1_166039765_G_GT
chr1	166245615	166245735	CHR1_166245675_A_G
chr1	166246073	166246193	CHR1_166246133_C_T
chr1	166908760	166908880	CHR1_166908820_G_C
chr1	167086559	167086679	CHR1_167086619_CT_C
chr1	167404047	167404167	CHR1_167404130_C_T
chr1	167404609	167404729	CHR1_167404669_C_CCTCTTTCCTTATTCAAGATAAAT
chr1	167805717	167805837	CHR1_167805777_GAC_G
chr1	167847714	167847834	CHR1_167847774_G_A
chr1	167871228	167871348	CHR1_167871288_C_CG
chr1	168153275	168153395	CHR1_168153335_ATTAGGTT_A
chr1	168200689	168200809	CHR1_168200749_TAG_T
chr1	168262278	168262398	CHR1_168262338_C_T
chr1	168262545	168262665	CHR1_168262571_C_CTGGAGCAAGGGGCCAAGAAAAGGTGGTGTTAG
chr1	168274276	168274396	CHR1_168274336_C_CT
chr1	168420353	168420473	CHR1_168420413_G_GTT
chr1	168907694	168907814	CHR1_168907754_G_GA
chr1	169356303	169356423	CHR1_169356363_T_C
chr1	169511123	169511243	CHR1_169511183_GA_G
chr1	169512073	169512193	CHR1_169512133_G_C
chr1	169519074	169519194	CHR1_169519134_A_G
chr1	169525901	169526021	CHR1_169525961_GT_G
chr1	169555481	169555601	CHR1_169555541_C_T
chr1	169660891	169661011	CHR1_169660951_A_T
chr1	169694999	169695119	CHR1_169695059_A_G
chr1	169701986	169702106	CHR1_169702046_TA_T
chr1	169762679	169762799	CHR1_169762739_AGC_A
chr1	169764151	169764271	CHR1_169764211_GT_G
chr1	169768069	169768189	CHR1_169768129_TA_T
chr1	170008285	170008405	CHR1_170008345_CT_C
chr1	170135651	170135771	CHR1_170135711_C_T
chr1	170522296	170522416	CHR1_170522356_AT_A
chr1	171116731	171116851	CHR1_171116791_C_T
chr1	171121123	171121243	CHR1_171121183_C_CT
chr1	171240604	171240724	CHR1_171240664_T_G
chr1	171251144	171251264	CHR1_171251204_G_T
chr1	171501621	171501741	CHR1_171501681_AG_A
chr1	171509169	171509289	CHR1_171509229_AGTTTTTAAGCAGATCTGTGGAAGATGTTAGACCT
chr1	171510582	171510702	CHR1_171510642_G_GC
chr1	171511088	171511208	CHR1_171511148_G_A
chr1	171514555	171514675	CHR1_171514615_TAGGCCA_T
chr1	171558487	171558607	CHR1_171558547_G_T
chr1	171761236	171761356	CHR1_171761296_CT_C
chr1	172376833	172376962	CHR1_172376893_TC_T,CHR1_172376902_C_T
chr1	173174315	173174435	CHR1_173174375_A_C
chr1	173456875	173456995	CHR1_173456935_CG_C
chr1	173517682	173517802	CHR1_173517742_A_AG
chr1	173526542	173526662	CHR1_173526602_AT_A
chr1	173795761	173795881	CHR1_173795821_A_T
chr1	173950033	173950153	CHR1_173950093_T_TCC
chr1	175916306	175916426	CHR1_175916366_C_A
chr1	176012338	176012523	CHR1_176012398_AT_A,CHR1_176012463_C_A
chr1	176661394	176661514	CHR1_176661454_G_GA
chr1	176913114	176913234	CHR1_176913192_G_A
chr1	177245499	177245619	CHR1_177245577_AG_A
chr1	178777062	178777182	CHR1_178777122_ATCTGGC_A
chr1	178854382	178854502	CHR1_178854442_T_TCGAATGG
chr1	179317991	179318111	CHR1_179318051_T_TGATTTAGTTGTGATGAAATG
chr1	179503816	179503936	CHR1_179503876_A_C
chr1	179504140	179504260	CHR1_179504200_A_C
chr1	179782962	179783082	CHR1_179783022_CA_C
chr1	180042797	180042917	CHR1_180042857_TC_T
chr1	180062218	180062338	CHR1_180062278_A_ATTCAC
chr1	180155180	180155300	CHR1_180155240_AT_A
chr1	180217442	180217562	CHR1_180217502_C_CAGGCCTT
chr1	180366712	180366832	CHR1_180366772_T_A
chr1	180805698	180805818	CHR1_180805758_C_T
chr1	180905548	180905668	CHR1_180905608_T_C
chr1	180971744	180971864	CHR1_180971804_G_A
chr1	181018181	181018301	CHR1_181018241_GT_G
chr1	181548282	181548404	CHR1_181548342_T_TCC,CHR1_181548344_C_CCGAGTTCCCACAAAGCCCAAGAAATCTGCCTC
chr1	181706538	181706658	CHR1_181706598_TG_T
chr1	181732529	181732649	CHR1_181732589_A_ATCT
chr1	182555425	182555545	CHR1_182555485_AAT_A
chr1	182791307	182791427	CHR1_182791367_GC_G
chr1	182873446	182873566	CHR1_182873506_C_CA
chr1	182911518	182911638	CHR1_182911578_G_A
chr1	183481840	183481960	CHR1_183481900_TA_T
chr1	183533155	183533275	CHR1_183533215_T_TGGGCCTG
chr1	183536580	183536700	CHR1_183536634_C_CTGGAAGGGGAGGCTCACCGTGTGATATTTGGG
chr1	183543578	183543698	CHR1_183543638_G_A
chr1	184681700	184681820	CHR1_184681760_AAGTAG_A
chr1	184868396	184868516	CHR1_184868456_A_C
chr1	185106801	185106921	CHR1_185106861_CCA_C
chr1	185267350	185267470	CHR1_185267410_A_AC
chr1	185269033	185269153	CHR1_185269093_AGGTCTT_A
chr1	185276196	185276316	CHR1_185276256_C_G
chr1	185833662	185833825	CHR1_185833722_C_A,CHR1_185833765_G_A
chr1	185951435	185951555	CHR1_185951495_C_T
chr1	185970371	185970491	CHR1_185970431_TCC_T
chr1	185988519	185988639	CHR1_185988579_C_T
chr1	186007998	186008118	CHR1_186008058_C_T
chr1	186038703	186038823	CHR1_186038763_TAGAGACTCTTTGATGTCCCATGATTTTACAGGAG
chr1	186056542	186056662	CHR1_186056602_G_A
chr1	186157128	186157248	CHR1_186157188_TCC_T
chr1	186275423	186275543	CHR1_186275483_A_AGTAAATCCATAT
chr1	186276628	186276748	CHR1_186276688_C_CAGCTCCGACTGCTCAGCTCCCTGCCATG
chr1	186302392	186302512	CHR1_186302452_G_T
chr1	186312525	186312645	CHR1_186312585_T_TG
chr1	186342560	186342680	CHR1_186342620_A_AC
chr1	186880425	186880545	CHR1_186880485_TC_T
chr1	186948586	186948706	CHR1_186948646_C_T
chr1	187532385	187532505	CHR1_187532445_G_GTGGGCTCA
chr1	190203465	190203585	CHR1_190203525_G_T
chr1	191115262	191115382	CHR1_191115322_T_C
chr1	191115488	191115663	CHR1_191115547_A_G,CHR1_191115603_T_C
chr1	196309639	196309759	CHR1_196309699_ACCTT_A
chr1	196342241	196342361	CHR1_196342301_TAA_T
chr1	196658842	196658962	CHR1_196658902_AGG_A
chr1	196709633	196709753	CHR1_196709693_C_T
chr1	196797132	196797252	CHR1_196797192_C_T
chr1	196876516	196876636	CHR1_196876576_T_TAAATATGTAACATGTAGTAATGGAGAC
chr1	196952031	196952151	CHR1_196952091_TCC_T
chr1	196973917	196974037	CHR1_196973977_A_G
chr1	197071271	197071391	CHR1_197071331_TAA_T
chr1	197072950	197073070	CHR1_197073010_G_GC
chr1	197108000	197108122	CHR1_197108060_T_TGTGAAA,CHR1_197108062_T_C
chr1	197168774	197168894	CHR1_197168834_CGA_C
chr1	197313618	197313738	CHR1_197313678_A_G
chr1	197398638	197398758	CHR1_197398698_G_A
chr1	197716028	197716148	CHR1_197716088_C_T
chr1	197890562	197890682	CHR1_197890622_C_CA
chr1	197901040	197901160	CHR1_197901100_C_T
chr1	198668671	198668791	CHR1_198668731_G_A
chr1	198711497	198711617	CHR1_198711557_AGT_A
chr1	200586973	200587093	CHR1_200587032_C_T,CHR1_200587033_TAAGCTCCC_T
chr1	200587392	200587512	CHR1_200587452_T_TG
chr1	200816882	200817002	CHR1_200816942_GTTCC_G
chr1	200868612	200868732	CHR1_200868672_G_T
chr1	200869217	200869337	CHR1_200869277_GA_G
chr1	201009543	201009663	CHR1_201009603_AG_A
chr1	201039525	201039645	CHR1_201039585_C_T
chr1	201180801	201180921	CHR1_201180861_AG_A
chr1	201292328	201292448	CHR1_201292388_CT_C
chr1	201294184	201294304	CHR1_201294244_G_C
chr1	201338470	201338590	CHR1_201338530_CA_C
chr1	201346785	201346905	CHR1_201346845_A_G
chr1	201773588	201773708	CHR1_201773648_C_CA
chr1	201860927	201861047	CHR1_201860987_GT_G
chr1	201869290	201869410	CHR1_201869350_GTGTCTGTGTTCCCAGTTCCTCTTTTTACCTTCTC
chr1	202092168	202092288	CHR1_202092228_G_GT
chr1	202097423	202097543	CHR1_202097497_G_GA,CHR1_202097519_C_CT
chr1	202107545	202107665	CHR1_202107605_G_A
chr1	202272431	202272551	CHR1_202272491_CT_C
chr1	202304715	202304835	CHR1_202304775_A_T
chr1	202881134	202881254	CHR1_202881194_A_G
chr1	202881706	202881826	CHR1_202881766_C_T
chr1	202881833	202881953	CHR1_202881893_G_A
chr1	202887195	202887315	CHR1_202887255_T_A
chr1	202931833	202931953	CHR1_202931893_A_AG
chr1	202983953	202984073	CHR1_202984013_TCAGA_T
chr1	203154320	203154440	CHR1_203154380_G_A
chr1	203186890	203187010	CHR1_203186950_C_CAGACCATGGCCCTGCCCAGTCCCT
chr1	203188770	203188890	CHR1_203188830_GGCCTGGAGTGCCAGACCCTGTGGCTGGGGCCCCC
chr1	203194756	203194878	CHR1_203194816_A_AAG,CHR1_203194818_TCC_T
chr1	203225171	203225291	CHR1_203225231_A_G
chr1	203671170	203671296	CHR1_203671230_TA_T,CHR1_203671236_CT_C
chr1	203768063	203768183	CHR1_203768123_ATC_A
chr1	203821204	203821324	CHR1_203821264_TACAG_T
chr1	204085571	204085691	CHR1_204085629_G_C
chr1	204116529	204116649	CHR1_204116589_G_A
chr1	204236650	204236770	CHR1_204236710_CA_C
chr1	204413233	204413353	CHR1_204413293_G_GT
chr1	204413451	204413571	CHR1_204413511_A_G
chr1	204426066	204426243	CHR1_204426126_G_A,CHR1_204426183_C_A
chr1	204494655	204494775	CHR1_204494733_T_TAGC
chr1	204587954	204588074	CHR1_204588014_GT_G
chr1	204889648	204889768	CHR1_204889708_C_T
chr1	204946870	204946990	CHR1_204946930_C_CTTCAAACTAT
chr1	205034810	205035009	CHR1_205034870_C_CAGGGCCGGTGGTCTGGCCTGCTGCACTGGTA,CHR1_205034880_G_GGTCTGGCCTGCTGCACTGGTCAGGGCCGGTA,CHR1_205034949_C_CA
chr1	205042902	205043024	CHR1_205042962_C_CT,CHR1_205042964_G_GCATTTCC
chr1	205171333	205171453	CHR1_205171393_C_CT
chr1	205171659	205171884	CHR1_205171719_C_T,CHR1_205171824_T_A
chr1	205273137	205273257	CHR1_205273197_TG_T
chr1	205495999	205496119	CHR1_205496059_CT_C
chr1	205498111	205498231	CHR1_205498171_T_A
chr1	205768937	205769057	CHR1_205768997_GA_G
chr1	205884126	205884246	CHR1_205884186_G_GT
chr1	205888059	205888179	CHR1_205888119_AG_A
chr1	205889396	205889516	CHR1_205889456_C_G
chr1	205890785	205890905	CHR1_205890845_GC_G
chr1	206225307	206225427	CHR1_206225367_T_C
chr1	206628331	206628492	CHR1_206628391_TCTG_T,CHR1_206628393_TG_T,CHR1_206628432_TG_T
chr1	206648249	206648369	CHR1_206648309_TG_T
chr1	206652248	206652368	CHR1_206652308_G_A
chr1	206770497	206770617	CHR1_206770557_GA_G
chr1	206809502	206809622	CHR1_206809562_AT_A
chr1	206809630	206809750	CHR1_206809690_CA_C
chr1	206869304	206869424	CHR1_206869364_G_GCTCCTTGCAC
chr1	206941838	206941958	CHR1_206941898_G_A
chr1	206944399	206944519	CHR1_206944459_G_GAT
chr1	207074869	207074989	CHR1_207074929_A_T
chr1	207081241	207081361	CHR1_207081301_C_A
chr1	207132976	207133096	CHR1_207133036_TCCAGAGCTTCCTTTGCAATAGAA_T
chr1	207134419	207134539	CHR1_207134479_A_AGGTATGTGGGGTGTGTG
chr1	207196652	207196772	CHR1_207196712_TGTAG_T
chr1	207235838	207235958	CHR1_207235874_TGG_T
chr1	207252143	207252263	CHR1_207252203_GA_G
chr1	207286436	207286556	CHR1_207286496_GT_G
chr1	207287392	207287512	CHR1_207287452_TG_T
chr1	207642061	207642181	CHR1_207642121_TC_T
chr1	207680076	207680196	CHR1_207680136_AT_A
chr1	207883926	207884046	CHR1_207883986_G_A
chr1	207963599	207963719	CHR1_207963659_AT_A
chr1	208063222	208063342	CHR1_208063282_G_GTCATTTATATTCTTCTCTAAGCTGGTTATTCT
chr1	209795799	209795919	CHR1_209795859_G_GT
chr1	209797041	209797161	CHR1_209797101_G_GTGGCTA
chr1	209970003	209970123	CHR1_209970032_T_TCTTGCCTTGG
chr1	209974585	209974781	CHR1_209974645_A_C,CHR1_209974721_C_G
chr1	210014320	210014440	CHR1_210014380_C_G
chr1	210439994	210440114	CHR1_210440054_C_T
chr1	210440457	210440577	CHR1_210440517_T_TGCAGA
chr1	211032740	211032860	CHR1_211032800_G_C
chr1	211452624	211452744	CHR1_211452684_G_GTGA
chr1	211485731	211485851	CHR1_211485791_AGAGAGGATTG_A
chr1	211486066	211486186	CHR1_211486126_CCA_C
chr1	211590710	211590830	CHR1_211590770_CA_C
chr1	211749037	211749157	CHR1_211749097_G_A
chr1	212225000	212225120	CHR1_212225060_T_TAA
chr1	212482327	212482447	CHR1_212482347_TGGTGAAA_T
chr1	212482519	212482639	CHR1_212482579_A_G
chr1	212522586	212522706	CHR1_212522646_C_CT
chr1	212791319	212791439	CHR1_212791379_G_A
chr1	213146267	213146387	CHR1_213146327_GCCA_G
chr1	214501001	214501121	CHR1_214501061_AG_A
chr1	214705977	214706097	CHR1_214706037_A_AGCTGG
chr1	214706241	214706361	CHR1_214706301_G_A
chr1	214781997	214782117	CHR1_214782057_G_A
chr1	214805696	214805816	CHR1_214805756_AGAATAC_A
chr1	214813873	214813993	CHR1_214813933_G_A
chr1	214815158	214815278	CHR1_214815218_AG_A
chr1	215368227	215368347	CHR1_215368287_TG_T
chr1	215408181	215408301	CHR1_215408241_G_A
chr1	215802054	215802174	CHR1_215802114_TGGGA_T
chr1	215812678	215812798	CHR1_215812738_ATGTTT_A
chr1	215853351	215853471	CHR1_215853411_A_G
chr1	215972212	215972332	CHR1_215972272_C_T
chr1	216243548	216243668	CHR1_216243608_T_C
chr1	216420360	216420480	CHR1_216420420_GGCT_G
chr1	216420490	216420610	CHR1_216420550_CA_C
chr1	216741201	216741321	CHR1_216741261_GCTGATGTACATAGAGCCAACTGGGAGGATTTCGT
chr1	218475795	218475915	CHR1_218475855_AG_A
chr1	220160626	220160746	CHR1_220160686_TC_T
chr1	220317363	220317483	CHR1_220317423_T_C
chr1	220978314	220978434	CHR1_220978374_ATTTGTGCTTTGTCCCCTAGGATTCTT_A
chr1	222645327	222645447	CHR1_222645387_C_CCCCA
chr1	222645726	222645846	CHR1_222645786_A_G
chr1	222646128	222646248	CHR1_222646188_T_C
chr1	222695934	222696054	CHR1_222695994_GCCACTGTGGCTTTTCAGGCTCTTCCTCCTCTTGC
chr1	222711608	222711750	CHR1_222711668_G_A,CHR1_222711689_A_AT,CHR1_222711690_A_AGGTGTAGTG
chr1	222713379	222713499	CHR1_222713439_G_A
chr1	222715444	222715564	CHR1_222715504_GA_G
chr1	222717388	222717508	CHR1_222717448_A_G
chr1	222801902	222802022	CHR1_222801962_AAGG_A
chr1	222802758	222802878	CHR1_222802818_GC_G
chr1	222821258	222821378	CHR1_222821318_C_CA
chr1	222895707	222895827	CHR1_222895767_G_A
chr1	222904655	222904775	CHR1_222904700_TAC_T
chr1	223163846	223163966	CHR1_223163906_CCTTCTTTGTGTTTCTGTAGTTATGCAGCTCTGAT
chr1	223164151	223164271	CHR1_223164211_C_CTTA
chr1	223175715	223175835	CHR1_223175775_G_GT
chr1	223567713	223567833	CHR1_223567773_G_A
chr1	223986214	223986334	CHR1_223986274_T_TA
chr1	224318119	224318239	CHR1_224318179_TA_T
chr1	224468812	224468932	CHR1_224468905_A_AG
chr1	224492804	224492924	CHR1_224492864_G_A
chr1	225190572	225190692	CHR1_225190632_G_A
chr1	225239319	225239439	CHR1_225239379_T_TCC
chr1	225268272	225268392	CHR1_225268332_A_ATCCACTTAG
chr1	225511922	225512042	CHR1_225511982_CG_C
chr1	225541406	225541526	CHR1_225541466_G_A
chr1	225706938	225707058	CHR1_225707033_ATCCAGGCGTTCCTGCCGCTCCAGGCGTTCCTGCC
chr1	226180577	226180697	CHR1_226180637_C_T
chr1	226376728	226376848	CHR1_226376788_A_AT
chr1	226552888	226553008	CHR1_226552948_G_A
chr1	226553571	226553691	CHR1_226553631_AGTGGGGGAAGAAGGGATTCTTACATCGATGACTT
chr1	226626318	226626440	CHR1_226626378_C_CA,CHR1_226626380_C_CAT
chr1	226788315	226788435	CHR1_226788375_G_A
chr1	226822540	226822660	CHR1_226822600_TGG_T
chr1	227279624	227279744	CHR1_227279684_TC_T
chr1	227381550	227381670	CHR1_227381610_C_CAGG
chr1	227441754	227441874	CHR1_227441814_C_CA
chr1	227452214	227452334	CHR1_227452274_A_AAT
chr1	227786231	227786351	CHR1_227786252_G_T
chr1	227786609	227786729	CHR1_227786669_TCAAA_T
chr1	227842359	227842479	CHR1_227842419_C_A
chr1	227842502	227842622	CHR1_227842562_G_C
chr1	227842876	227842996	CHR1_227842936_A_G
chr1	227843197	227843496	CHR1_227843257_A_G,CHR1_227843321_A_G,CHR1_227843414_G_C,CHR1_227843436_A_C
chr1	228158848	228158968	CHR1_228158908_C_CTG
chr1	228247939	228248059	CHR1_228247999_TC_T
chr1	228456372	228456492	CHR1_228456432_C_CA
chr1	228470830	228470950	CHR1_228470890_C_G
chr1	228495906	228496122	CHR1_228495966_GGC_G,CHR1_228496062_C_T
chr1	228529960	228530080	CHR1_228530020_TG_T
chr1	228558890	228559010	CHR1_228558950_G_A
chr1	228559637	228559873	CHR1_228559697_CCT_C,CHR1_228559813_G_A
chr1	228646063	228646183	CHR1_228646123_C_T
chr1	229422207	229422415	CHR1_229422267_A_T,CHR1_229422355_T_C
chr1	229586353	229586473	CHR1_229586424_AGAAGTCATTATGTCTTGTAAG_A
chr1	229683387	229683507	CHR1_229683447_A_T
chr1	229707134	229707254	CHR1_229707194_A_G
chr1	230841599	230841719	CHR1_230841659_G_A
chr1	230904906	230905026	CHR1_230904966_G_T
chr1	231253649	231253769	CHR1_231253709_G_A
chr1	231472545	231472665	CHR1_231472605_G_A
chr1	231503318	231503438	CHR1_231503378_CG_C
chr1	231829871	231829991	CHR1_231829931_TGGCAGCAAGAGTTTGCAGCCATGGATAGTTCTGA
chr1	232551318	232551438	CHR1_232551378_AG_A
chr1	232581264	232581384	CHR1_232581324_CA_C
chr1	232596609	232596729	CHR1_232596669_A_T
chr1	232650393	232650513	CHR1_232650453_C_A
chr1	232942553	232942673	CHR1_232942613_AT_A
chr1	233270761	233270881	CHR1_233270821_AGTC_A
chr1	233490555	233490675	CHR1_233490615_C_T
chr1	234421011	234421159	CHR1_234421071_GA_G,CHR1_234421099_G_A
chr1	234458856	234458976	CHR1_234458916_C_T
chr1	235383794	235383914	CHR1_235383854_T_TA
chr1	235564916	235565036	CHR1_235564976_G_A
chr1	235747162	235747282	CHR1_235747222_T_TG
chr1	235827768	235827888	CHR1_235827828_GA_G
chr1	235915393	235915513	CHR1_235915453_A_AT
chr1	235918740	235918860	CHR1_235918800_G_A
chr1	235993682	235993802	CHR1_235993742_C_A
chr1	236415350	236415470	CHR1_236415410_G_A
chr1	236647289	236647409	CHR1_236647349_C_CA
chr1	236702150	236702270	CHR1_236702210_A_ATG
chr1	236711447	236711567	CHR1_236711507_T_TTTTCCTCACCAACCTATAAAACATCTGCTTTA
chr1	236749739	236749859	CHR1_236749799_TTC_T
chr1	236767286	236767406	CHR1_236767346_T_TAAGGAATA
chr1	236897791	236897911	CHR1_236897851_CT_C
chr1	236898843	236898963	CHR1_236898903_C_T
chr1	236902948	236903068	CHR1_236903008_C_G
chr1	236972140	236972260	CHR1_236972200_A_T
chr1	236983170	236983290	CHR1_236983230_G_A
chr1	236988596	236988716	CHR1_236988656_GTGACTATGA_G
chr1	237049718	237049838	CHR1_237049778_A_C
chr1	237054423	237054543	CHR1_237054483_CTGAT_C
chr1	237494220	237494340	CHR1_237494280_G_A
chr1	237550428	237550548	CHR1_237550488_A_C
chr1	237753121	237753241	CHR1_237753181_CTGTGGCTTACAAGAGGGCTATGAACCATTTGCCG
chr1	237788961	237789081	CHR1_237789021_G_A
chr1	237802298	237802418	CHR1_237802358_C_G
chr1	237819141	237819261	CHR1_237819201_GTCAAATTATGTCAGTATGATGGAAAAACAGTCAT
chr1	237934049	237934169	CHR1_237934109_GA_G
chr1	237993843	237993963	CHR1_237993903_T_A
chr1	238051797	238051917	CHR1_238051857_G_GT
chr1	238053460	238053580	CHR1_238053520_C_G
chr1	238053841	238053961	CHR1_238053901_G_T
chr1	238655812	238655932	CHR1_238655872_C_A
chr1	239216062	239216182	CHR1_239216122_G_A
chr1	240137259	240137379	CHR1_240137319_AG_A
chr1	240306659	240306779	CHR1_240306758_GT_G
chr1	240307090	240307210	CHR1_240307150_ACTTTGAATCT_A
chr1	240635592	240635712	CHR1_240635652_A_G
chr1	241031829	241031949	CHR1_241031889_C_T
chr1	241083207	241083447	CHR1_241083267_C_G,CHR1_241083387_A_G
chr1	241261920	241262040	CHR1_241261980_G_C
chr1	241661103	241661343	FH
chr1	241663588	241663913	CHR1_241663648_TCTCAAACACTGATCCACTTGTCTCTTAAAAATGG,FH
chr1	241665686	241665926	FH
chr1	241667353	241667593	FH
chr1	241669265	241669505	CHR1_241669390_C_T,FH
chr1	241671873	241672113	FH
chr1	241675234	241675474	FH
chr1	241676837	241677077	FH
chr1	241680428	241680668	FH
chr1	241682836	241683076	FH
chr1	241756697	241756817	CHR1_241756757_T_C
chr1	241823966	241824086	CHR1_241824026_A_T
chr1	242223333	242223453	CHR1_242223392_A_ATCTC,CHR1_242223393_CTATG_C
chr1	243480071	243480191	CHR1_243480131_G_C
chr1	244579361	244579481	CHR1_244579421_T_TAAAGAACCAAACAGAAA
chr1	244595779	244595899	CHR1_244595839_C_T
chr1	244615003	244615123	CHR1_244615063_G_C
chr1	245133565	245133685	CHR1_245133625_C_CTCCCA
chr1	245250544	245250664	CHR1_245250604_A_AACAGCTGAAGTGAGAAG
chr1	245849866	245849986	CHR1_245849926_ACAGCGACTGCTCTGCACGGGCCCTGGCCTCGGGC
chr1	245861452	245861572	CHR1_245861512_C_T
chr1	246711820	246711940	CHR1_246711880_G_A
chr1	247081625	247081745	CHR1_247081685_A_AT
chr1	247200716	247200876	CHR1_247200776_TTTCGAAGGGAACTGGAACAACTGAAGGCTTTACC,CHR1_247200816_T_G
chr1	247201027	247201147	CHR1_247201087_T_TC
chr1	247201440	247201560	CHR1_247201500_A_G
chr1	247353499	247353619	CHR1_247353559_G_A
chr1	247607275	247607395	CHR1_247607335_A_G
chr1	247654884	247655004	CHR1_247654944_G_A
chr1	247695269	247695389	CHR1_247695329_G_A
chr1	247978386	247978506	CHR1_247978446_CAATTTCTCTTATT_C
chr1	248004704	248004824	CHR1_248004764_CA_C
chr1	248028210	248028330	CHR1_248028270_TGAGACTCAGGTGACA_T
chr1	248263293	248263413	CHR1_248263353_C_CT
chr1	248285718	248285838	CHR1_248285778_C_T
chr1	248512727	248512847	CHR1_248512787_CA_C
chr1	248569454	248569574	CHR1_248569514_C_G
chr1	248685582	248685702	CHR1_248685642_C_T
chr1	248756492	248756614	CHR1_248756552_T_TCC,CHR1_248756554_ATG_A
chr1	249150593	249150713	CHR1_249150653_CT_C
chr1	249152080	249152200	CHR1_249152140_GC_G
chr2	286151	286271	CHR2_286211_A_AGAT
chr2	905979	906101	CHR2_906039_T_TC,CHR2_906041_T_TC
chr2	1418325	1418445	CHR2_1418385_GTATGCTTTGT_G
chr2	1437316	1437436	CHR2_1437376_AC_A
chr2	1459804	1459924	CHR2_1459864_GACATGTCATTCAAGTTTCAAATGAGGTTGTCACAGA
chr2	1546206	1546326	CHR2_1546266_T_C
chr2	1652848	1652968	CHR2_1652908_T_C
chr2	1653161	1653281	CHR2_1653221_G_A
chr2	1668656	1668776	CHR2_1668716_G_T
chr2	1687464	1687584	CHR2_1687524_ACC_A
chr2	1687874	1687994	CHR2_1687934_T_A
chr2	3425581	3425701	CHR2_3425641_G_A
chr2	3464056	3464176	CHR2_3464116_G_C
chr2	3673503	3673623	CHR2_3673563_TC_T
chr2	3688816	3688936	CHR2_3688876_G_GACAAAATCTCTCAGAATTTAT
chr2	4561873	4562057	CHR2_4561933_A_G,CHR2_4561997_A_G
chr2	4562357	4562477	CHR2_4562417_A_G
chr2	6636022	6636142	CHR2_6636082_G_GTTAAACTTCACTCGGAAGTGCTTCGTTAAACTTC
chr2	7001409	7001529	CHR2_7001469_G_GTGGATTTGTTGCGGTCAATGGAATTGTCCTCAGG
chr2	9573946	9574066	CHR2_9574006_T_A
chr2	10931860	10931980	CHR2_10931920_C_T
chr2	11332652	11332772	CHR2_11332712_T_C
chr2	11491792	11491912	CHR2_11491852_C_G
chr2	11706651	11706771	CHR2_11706711_C_CA
chr2	11720987	11721107	CHR2_11721047_G_A
chr2	11905680	11905800	CHR2_11905740_G_A
chr2	11908023	11908143	CHR2_11908083_CGT_C
chr2	11931861	11931981	CHR2_11931921_GT_G
chr2	15378542	15378662	CHR2_15378602_T_G
chr2	15470850	15470970	CHR2_15470910_AGC_A
chr2	15492063	15492183	CHR2_15492123_A_AAGT
chr2	15564483	15564603	CHR2_15564543_CAGCATACAAGAATTCACTTTCATCTTGGAGATTCG
chr2	15567791	15567911	CHR2_15567851_C_T
chr2	16085633	16085753	CHR2_16085690_C_T
chr2	17566374	17566494	CHR2_17566434_A_G
chr2	17566535	17566655	CHR2_17566595_A_T
chr2	17699359	17699479	CHR2_17699419_C_CAGGGAGAAAGCCACATGAGGATGGGGACTGCCA
chr2	17897405	17897525	CHR2_17897465_ATCTTTCAAT_A
chr2	17961373	17961493	CHR2_17961433_AT_A
chr2	17962933	17963053	CHR2_17962993_CAAG_C
chr2	18113435	18113555	CHR2_18113495_A_G
chr2	18758182	18758302	CHR2_18758242_GATAACTGAGTTTATTTGTAAATTCAACTGGCTTTA
chr2	19553245	19553365	CHR2_19553305_C_T
chr2	20130326	20130446	CHR2_20130386_GT_G
chr2	20133093	20133213	CHR2_20133153_A_C
chr2	20145588	20145708	CHR2_20145647_C_CT,CHR2_20145648_G_GCCCT
chr2	20463212	20463332	CHR2_20463272_C_CA
chr2	20478498	20478618	CHR2_20478558_A_ACAGACC
chr2	20511407	20511529	CHR2_20511467_C_A,CHR2_20511469_C_A
chr2	20647484	20647604	CHR2_20647544_C_A
chr2	21224549	21224669	CHR2_21224609_AT_A
chr2	21245738	21245858	CHR2_21245798_G_A
chr2	21364640	21364760	CHR2_21364700_AT_A
chr2	23974906	23975026	CHR2_23974966_G_A
chr2	24388252	24388372	CHR2_24388312_TGTCAGTC_T
chr2	24439061	24439181	CHR2_24439121_AT_A
chr2	24498662	24498782	CHR2_24498722_A_AT
chr2	24507635	24507773	CHR2_24507695_G_C,CHR2_24507713_C_A
chr2	24553524	24553644	CHR2_24553584_T_TAC
chr2	24929945	24930065	CHR2_24930005_G_T
chr2	25042767	25042887	CHR2_25042827_GC_G
chr2	25051058	25051178	CHR2_25051118_A_AT
chr2	25054554	25054674	CHR2_25054614_T_C
chr2	25062742	25062862	CHR2_25062802_T_A
chr2	25303605	25303725	CHR2_25303665_CA_C
chr2	25304007	25304127	CHR2_25304067_TC_T
chr2	25475002	25475122	CHR2_25475062_C_T
chr2	26204081	26204201	CHR2_26204141_AGC_A
chr2	26405242	26405362	CHR2_26405319_TG_T
chr2	26437219	26437339	CHR2_26437279_A_ACG
chr2	26502006	26502126	CHR2_26502066_G_A
chr2	26533639	26533759	CHR2_26533699_T_C
chr2	26683801	26683921	CHR2_26683861_G_T
chr2	26693583	26693703	CHR2_26693643_C_G
chr2	26694050	26694170	CHR2_26694110_AG_A
chr2	26697362	26697526	CHR2_26697422_C_T,CHR2_26697466_CG_C
chr2	26699749	26699869	CHR2_26699809_C_A
chr2	26703079	26703199	CHR2_26703139_G_A
chr2	26706497	26706617	CHR2_26706594_GGT_G
chr2	27121449	27121569	CHR2_27121509_G_A
chr2	27278525	27278645	CHR2_27278585_ACCTGAAG_A
chr2	27291891	27292011	CHR2_27291951_C_CT
chr2	27305028	27305148	CHR2_27305088_G_A
chr2	27324243	27324363	CHR2_27324303_C_T
chr2	27324366	27324529	CHR2_27324426_C_CCAT,CHR2_27324469_G_T
chr2	27447967	27448087	CHR2_27448027_C_T
chr2	27448887	27449007	CHR2_27448947_TG_T
chr2	27458445	27458565	CHR2_27458505_CA_C
chr2	27465539	27465659	CHR2_27465599_C_G
chr2	27480173	27480293	CHR2_27480233_C_T
chr2	27481643	27481763	CHR2_27481703_A_AC
chr2	27535253	27535373	CHR2_27535313_G_GA
chr2	27538986	27539108	CHR2_27539046_C_CGCT,CHR2_27539048_A_AAC
chr2	27590343	27590463	CHR2_27590403_AG_A
chr2	27592271	27592440	CHR2_27592331_T_C,CHR2_27592380_G_A
chr2	27592980	27593100	CHR2_27593040_GC_G
chr2	27656240	27656360	CHR2_27656300_G_T
chr2	27663675	27663895	CHR2_27663735_G_A,CHR2_27663835_T_A
chr2	27676576	27676696	CHR2_27676636_AGAG_A
chr2	27706924	27707044	CHR2_27706984_GA_G
chr2	27760313	27760433	CHR2_27760373_G_A
chr2	27804482	27804602	CHR2_27804542_CCATCGTGGTCCCTCTGAGAGAAGA_C
chr2	27853827	27853947	CHR2_27853887_TCCTCAGA_T
chr2	27888030	27888150	CHR2_27888090_GA_G
chr2	27900662	27900782	CHR2_27900722_G_GA
chr2	27994554	27994674	CHR2_27994614_C_CTA
chr2	28531350	28531497	CHR2_28531409_T_TTC,CHR2_28531410_CAG_C,CHR2_28531437_T_TGTTCAACTGGC
chr2	28631672	28631792	CHR2_28631732_C_CA
chr2	28761269	28761389	CHR2_28761329_G_T
chr2	28824103	28824223	CHR2_28824163_C_T
chr2	28836833	28837062	CHR2_28836893_C_T,CHR2_28837002_C_CACA
chr2	29075297	29075417	CHR2_29075357_C_CTGG
chr2	29287758	29287951	CHR2_29287818_C_CAG,CHR2_29287891_G_A
chr2	29288064	29288184	CHR2_29288124_C_CTT
chr2	29294282	29294402	CHR2_29294342_G_T
chr2	29354171	29354291	CHR2_29354231_G_A
chr2	29416078	29416798	ALK
chr2	29419620	29419740	ALK
chr2	29420354	29420594	ALK
chr2	29429967	29430207	ALK
chr2	29432637	29432757	ALK
chr2	29436838	29436958	ALK
chr2	29443516	29443756	ALK
chr2	29443798	29444158	ALK
chr2	29445181	29445301	ALK
chr2	29445367	29445487	ALK
chr2	29446180	29446420	ALK
chr2	29448258	29448498	ALK
chr2	29449743	29449983	ALK
chr2	29450428	29450548	ALK
chr2	29451720	29451960	ALK
chr2	29455121	29455361	ALK,CHR2_29455180_G_A,CHR2_29455265_C_T
chr2	29456376	29456616	ALK
chr2	29462500	29462740	ALK
chr2	29473931	29474171	ALK
chr2	29497908	29498148	ALK
chr2	29498254	29498374	ALK
chr2	29519718	29519958	ALK
chr2	29541099	29541339	ALK
chr2	29543562	29543802	ALK
chr2	29551161	29551401	ALK
chr2	29606541	29606781	ALK
chr2	29754761	29755001	ALK,CHR2_29754879_G_GGCC
chr2	29917677	29917917	ALK
chr2	29940381	29940621	ALK
chr2	30142831	30143551	ALK
chr2	30953482	30953602	CHR2_30953542_GAAGGAGGACTCATGCTCCCAGGAGGGA_G
chr2	31178700	31178820	CHR2_31178760_AC_A
chr2	31412167	31412380	CHR2_31412226_C_CT,CHR2_31412227_C_CGTCCAAG,CHR2_31412320_G_A
chr2	31424639	31424759	CHR2_31424699_GA_G
chr2	31593402	31593522	CHR2_31593483_AT_A
chr2	31600243	31600363	CHR2_31600303_AGCT_A
chr2	32047714	32047834	CHR2_32047774_A_T
chr2	32048738	32048858	CHR2_32048798_GTGCCTTTACCGTCCCCGGGAGGCCCCAGCAGCACG
chr2	32108570	32108690	CHR2_32108630_A_ATGTAT
chr2	32148737	32148857	CHR2_32148797_G_GA
chr2	32264393	32264513	CHR2_32264453_TG_T
chr2	32639951	32640071	CHR2_32640011_A_C
chr2	32667404	32667524	CHR2_32667464_C_CT
chr2	32689676	32689796	CHR2_32689736_AC_A
chr2	32690106	32690267	CHR2_32690166_TC_T,CHR2_32690220_C_T
chr2	32733142	32733262	CHR2_32733202_C_T
chr2	32927799	32927919	CHR2_32927859_TCCCGC_T
chr2	33413749	33413869	CHR2_33413809_C_A
chr2	33586537	33586657	CHR2_33586597_GAAACAAATTTTCAGCACATTGTGTACATGTCAGAT
chr2	33812286	33812406	CHR2_33812346_TC_T
chr2	33861860	33861992	CHR2_33861920_A_AC,CHR2_33861932_A_G
chr2	36691570	36691690	CHR2_36691630_G_GTCCTCTT
chr2	36740553	36740673	CHR2_36740613_TG_T
chr2	36783187	36783307	CHR2_36783247_A_C
chr2	37276883	37277003	CHR2_37276943_C_T
chr2	37302743	37302863	CHR2_37302803_A_G
chr2	37341945	37342065	CHR2_37342005_A_AT
chr2	37365282	37365402	CHR2_37365341_G_GGCCC,CHR2_37365342_A_ACATTAGAATGGGATAACTATGACTTAAGGGAAG
chr2	37483896	37484016	CHR2_37483956_G_A
chr2	38156869	38156989	CHR2_38156929_AT_A
chr2	38177676	38177796	CHR2_38177736_A_G
chr2	38458903	38459023	CHR2_38458963_A_C
chr2	38459206	38459326	CHR2_38459266_G_A
chr2	38536487	38536607	CHR2_38536547_A_C
chr2	38546191	38546311	CHR2_38546251_GAAGCTAAACCCGGA_G
chr2	39053565	39053685	CHR2_39053625_GC_G
chr2	39185257	39185377	CHR2_39185317_CCCAGTTCTGG_C
chr2	39234274	39234394	CHR2_39234334_TCTGGG_T
chr2	39249817	39249937	CHR2_39249877_CT_C
chr2	39485726	39485846	CHR2_39485786_A_AATAGGT
chr2	39536524	39536644	CHR2_39536584_T_C
chr2	39964019	39964139	CHR2_39964079_AGG_A
chr2	41383975	41384095	CHR2_41384035_T_C
chr2	41384148	41384268	CHR2_41384208_A_G
chr2	41384289	41384409	CHR2_41384349_A_G
chr2	41384536	41384748	CHR2_41384596_T_C,CHR2_41384688_A_G
chr2	42047354	42047474	CHR2_42047414_A_AG
chr2	43451890	43452010	CHR2_43451950_GGCCGCAGCC_G
chr2	43452352	43452472	CHR2_43452412_C_T
chr2	43452664	43452784	CHR2_43452724_G_T
chr2	43947647	43947767	CHR2_43947707_CA_C
chr2	44066141	44066261	CHR2_44066201_G_GCA
chr2	44101031	44101151	CHR2_44101091_C_T
chr2	44104703	44104823	CHR2_44104763_A_ATCTCTT
chr2	44126341	44126461	CHR2_44126401_AGTTG_A
chr2	44152237	44152357	CHR2_44152297_CT_C
chr2	44173361	44173481	CHR2_44173421_G_T
chr2	44175456	44175576	CHR2_44175516_G_T
chr2	44175677	44175797	CHR2_44175737_AT_A
chr2	44503172	44503292	CHR2_44503232_G_C
chr2	45169553	45169673	CHR2_45169613_G_A
chr2	46608686	46608806	CHR2_46608746_GT_G
chr2	46707748	46707883	CHR2_46707808_C_CAGCGGCAGCACGAGGTGGTGATGGAGCAGCTAC,CHR2_46707823_G_GTGGTGATGGAGCAGCTGCAGCGGGAGCGGCAGC
chr2	46739464	46739584	CHR2_46739524_T_C
chr2	46986453	46986573	CHR2_46986513_G_A
chr2	47238405	47238525	CHR2_47238465_TGCAGTCAG_T
chr2	47366599	47366719	CHR2_47366659_C_T
chr2	47637276	47637396	CHR2_47637336_G_A
chr2	47709856	47709976	CHR2_47709916_AGC_A
chr2	48018128	48018248	CHR2_48018188_G_C
chr2	48132821	48132941	CHR2_48132887_G_A
chr2	48688299	48688419	CHR2_48688359_T_G
chr2	48756970	48757142	CHR2_48757030_C_T,CHR2_48757082_A_C
chr2	48848112	48848232	CHR2_48848172_A_AC
chr2	48915366	48915486	CHR2_48915426_C_T
chr2	48982616	48982736	CHR2_48982676_G_T
chr2	50105908	50106028	CHR2_50105968_T_A
chr2	50106369	50106489	CHR2_50106429_G_GA
chr2	50539761	50539881	CHR2_50539821_TCACATCC_T
chr2	54163909	54164029	CHR2_54163969_A_ATT
chr2	54167100	54167220	CHR2_54167160_T_TG
chr2	54256903	54257023	CHR2_54256982_CAAT_C
chr2	54756662	54756892	CHR2_54756722_T_G,CHR2_54756753_A_G,CHR2_54756832_G_A
chr2	54844732	54844852	CHR2_54844792_G_A
chr2	55071207	55071327	CHR2_55071267_C_CACAGTGGCATAATTCCAGACACT
chr2	55086778	55086898	CHR2_55086838_G_C
chr2	55187400	55187520	CHR2_55187460_GCC_G
chr2	55407755	55407875	CHR2_55407815_AAT_A
chr2	55460504	55460624	CHR2_55460564_T_G
chr2	55461188	55461308	CHR2_55461248_TCA_T
chr2	55462569	55462689	CHR2_55462629_G_A
chr2	55470645	55470765	CHR2_55470705_TG_T
chr2	55473534	55473654	CHR2_55473594_CG_C
chr2	55490942	55491062	CHR2_55491021_TTTAA_T
chr2	55530270	55530390	CHR2_55530330_G_A
chr2	55870496	55870616	CHR2_55870591_T_TG
chr2	55914790	55914910	CHR2_55914850_A_AT
chr2	58688954	58689074	CHR2_58689014_C_CAGTT
chr2	60773208	60773328	CHR2_60773268_G_GA
chr2	61022302	61022422	CHR2_61022357_GGCAGTAGTTTAAGACAACTTTATTATCTATTTAGA
chr2	61118792	61118912	CHR2_61118852_AC_A
chr2	61300508	61300630	CHR2_61300568_G_T,CHR2_61300570_A_T
chr2	61417734	61417854	CHR2_61417794_C_CAT
chr2	61456695	61456815	CHR2_61456755_A_AC
chr2	61459629	61459749	CHR2_61459689_T_TTCTA
chr2	61468905	61469025	CHR2_61469003_C_G
chr2	61486942	61487062	CHR2_61487002_TA_T
chr2	61492578	61492698	CHR2_61492638_C_CT
chr2	61715696	61715816	CHR2_61715756_T_C
chr2	61753471	61753591	CHR2_61753531_AT_A
chr2	62030468	62030588	CHR2_62030528_A_G
chr2	62132823	62132943	CHR2_62132883_T_G
chr2	62788320	62788440	CHR2_62788380_T_C
chr2	63280171	63280291	CHR2_63280231_C_CATAAGGCATATTTCTG
chr2	63826234	63826354	CHR2_63826294_T_C
chr2	63833132	63833252	CHR2_63833202_A_T
chr2	63978905	63979025	CHR2_63979002_AGCTTC_A
chr2	63979349	63979584	CHR2_63979409_C_T,CHR2_63979468_G_A,CHR2_63979524_G_A
chr2	64082486	64082606	CHR2_64082546_C_T
chr2	64143926	64144046	CHR2_64143986_G_T
chr2	64147609	64147729	CHR2_64147669_TCCACAGA_T
chr2	64574431	64574551	CHR2_64574491_G_A
chr2	64574621	64574741	CHR2_64574681_C_T
chr2	64796683	64796803	CHR2_64796743_TAA_T
chr2	64863127	64863247	CHR2_64863187_AG_A
chr2	65231156	65231276	CHR2_65231216_AGCATACAGGACGTG_A
chr2	65248077	65248197	CHR2_65248137_G_T
chr2	65301561	65301681	CHR2_65301621_C_A
chr2	65473859	65473979	CHR2_65473919_ATGTT_A
chr2	65571682	65571802	CHR2_65571742_T_C
chr2	65893940	65894060	CHR2_65894000_G_C
chr2	65894341	65894461	CHR2_65894401_G_A
chr2	68352475	68352595	CHR2_68352535_G_T
chr2	68352702	68352828	CHR2_68352762_C_G,CHR2_68352768_A_G
chr2	68388743	68388863	CHR2_68388803_G_T
chr2	68389691	68389811	CHR2_68389751_C_T
chr2	68609642	68609762	CHR2_68609698_C_A
chr2	69034468	69034588	CHR2_69034528_G_A
chr2	69049626	69049746	CHR2_69049686_C_A
chr2	69053126	69053246	CHR2_69053186_A_T
chr2	69204725	69204845	CHR2_69204785_ATGACAACAACAATGCTGGAAGTGGGCAGCAGTCAG
chr2	69472647	69472767	CHR2_69472707_G_T
chr2	69692960	69693080	CHR2_69693020_A_G
chr2	69822052	69822174	CHR2_69822112_T_TC,CHR2_69822114_T_TG
chr2	70045639	70045759	CHR2_70045699_TCCCAA_T
chr2	70457923	70458043	CHR2_70457983_C_G
chr2	70514299	70514419	CHR2_70514359_AGGTTAATAAATCAAGGCTAATAATTAGCAACTCTT
chr2	71031126	71031246	CHR2_71031186_C_T
chr2	71047584	71047704	CHR2_71047644_C_CCA
chr2	71191987	71192107	CHR2_71192047_C_CA
chr2	71265109	71265229	CHR2_71265169_C_T
chr2	71282370	71282490	CHR2_71282430_C_G
chr2	71282745	71282865	CHR2_71282805_C_T
chr2	71576727	71576847	CHR2_71576787_A_G
chr2	71654094	71654214	CHR2_71654154_A_C
chr2	71778832	71778952	CHR2_71778892_G_GA
chr2	71780915	71781128	CHR2_71780975_C_T,CHR2_71781068_GAAA_G
chr2	71783092	71783212	CHR2_71783152_G_A
chr2	71791343	71791463	CHR2_71791403_C_CTTCCTT
chr2	71908000	71908120	CHR2_71908060_TGGCCTGG_T
chr2	72211357	72211477	CHR2_72211417_G_T
chr2	73115350	73115470	CHR2_73115410_G_A
chr2	73249560	73249680	CHR2_73249620_G_T
chr2	73315332	73315452	CHR2_73315392_C_T
chr2	73316504	73316624	CHR2_73316564_A_AG
chr2	73339790	73339910	CHR2_73339850_G_A
chr2	73479869	73479989	CHR2_73479929_C_G
chr2	73597415	73597535	CHR2_73597475_ACT_A
chr2	73675487	73675607	CHR2_73675547_T_TC
chr2	73681130	73681250	CHR2_73681190_A_G
chr2	73747057	73747177	CHR2_73747117_AG_A
chr2	73829363	73829483	CHR2_73829423_C_T
chr2	73868333	73868453	CHR2_73868393_C_T
chr2	74275401	74275521	CHR2_74275461_TGG_T
chr2	74425785	74425905	CHR2_74425845_GC_G
chr2	74460431	74460551	CHR2_74460491_GA_G
chr2	74462278	74462398	CHR2_74462338_G_A
chr2	74491415	74491535	CHR2_74491475_A_T
chr2	74592166	74592286	CHR2_74592226_TA_T
chr2	74593568	74593688	CHR2_74593627_C_CTTT,CHR2_74593628_A_AGGACAATGGTGAACAATATTGGTTGAATGGATG
chr2	74596222	74596342	CHR2_74596282_TG_T
chr2	74682087	74682207	CHR2_74682147_AC_A
chr2	74690492	74690612	CHR2_74690552_T_C
chr2	74710590	74710710	CHR2_74710650_TG_T
chr2	74757887	74758007	CHR2_74757947_A_AT
chr2	74782004	74782124	CHR2_74782063_T_A,CHR2_74782064_C_T
chr2	74783766	74783886	CHR2_74783826_C_T
chr2	74803684	74803804	CHR2_74803744_C_A
chr2	74906487	74906607	CHR2_74906547_A_C
chr2	75118009	75118129	CHR2_75118069_A_AG
chr2	75928337	75928457	CHR2_75928397_T_TAC
chr2	79254252	79254431	CHR2_79254312_TC_T,CHR2_79254371_TCCCTG_T
chr2	79365099	79365219	CHR2_79365159_TG_T
chr2	80530331	80530451	CHR2_80530391_C_CT
chr2	80530565	80530685	CHR2_80530625_T_C
chr2	80835472	80835592	CHR2_80835532_C_G
chr2	84676743	84676863	CHR2_84676803_C_T
chr2	84779989	84780109	CHR2_84780049_T_TCACA
chr2	84832638	84832758	CHR2_84832698_C_T
chr2	84928293	84928516	CHR2_84928353_C_A,CHR2_84928456_T_G
chr2	84945383	84945503	CHR2_84945443_C_T
chr2	85035578	85035698	CHR2_85035638_G_A
chr2	85097767	85097887	CHR2_85097827_G_T
chr2	85329691	85329811	CHR2_85329751_G_GA
chr2	85529513	85529633	CHR2_85529573_G_T
chr2	85536225	85536345	CHR2_85536285_AG_A
chr2	85554475	85554595	CHR2_85554535_CCTTTTTGGGTCTTTGCCTCCGCACCCGACTTGTTG
chr2	85768746	85768866	CHR2_85768806_C_T
chr2	85782676	85782796	CHR2_85782736_AGTTC_A
chr2	85786123	85786243	CHR2_85786183_AG_A
chr2	85808656	85808776	CHR2_85808716_G_A
chr2	85836146	85836266	CHR2_85836206_G_GTC
chr2	86067545	86067665	CHR2_86067605_TGAAAGCTACATTGGGGGCTGCAATTTCATACATCA
chr2	86088284	86088404	CHR2_86088344_TCACA_T
chr2	86276014	86276134	CHR2_86276074_C_T
chr2	86305028	86305148	CHR2_86305088_T_TGCCAAGTGTATCATGG
chr2	86358270	86358390	CHR2_86358337_G_C
chr2	86360434	86360554	CHR2_86360494_T_A
chr2	86491097	86491217	CHR2_86491157_C_G
chr2	87013059	87013179	CHR2_87013119_A_AT
chr2	87049406	87049526	CHR2_87049466_TG_T
chr2	87060118	87060238	CHR2_87060174_C_CCTTGATTAAG,CHR2_87060176_C_CTTG
chr2	87201032	87201152	CHR2_87201092_T_TTATATAATTAAGATA
chr2	88857360	88857480	CHR2_88857420_G_GA
chr2	88861837	88861957	CHR2_88861897_G_A
chr2	89049472	89049592	CHR2_89049532_T_C
chr2	89086034	89086156	CHR2_89086094_C_CAAA,CHR2_89086096_CTTT_C
chr2	89100597	89100717	CHR2_89100657_G_A
chr2	89124370	89124490	CHR2_89124430_AG_A
chr2	89156883	89157003	CHR2_89156943_G_A
chr2	89185061	89185181	CHR2_89185121_TTG_T
chr2	89231771	89231891	CHR2_89231831_C_CTCCCTCA
chr2	89246894	89247114	CHR2_89246953_C_CAG,CHR2_89246954_CTT_C,CHR2_89247054_T_C
chr2	89265802	89265922	CHR2_89265862_G_C
chr2	89266004	89266124	CHR2_89266064_G_T
chr2	89266210	89266330	CHR2_89266270_G_C
chr2	89309629	89309749	CHR2_89309689_G_C
chr2	89586668	89586788	CHR2_89586728_A_AT
chr2	90091918	90092038	CHR2_90091978_C_A
chr2	90121857	90121977	CHR2_90121917_T_C
chr2	90212205	90212325	CHR2_90212265_TCC_T
chr2	90218596	90218716	CHR2_90218656_C_CA
chr2	90229213	90229335	CHR2_90229273_T_C,CHR2_90229275_T_C
chr2	90458637	90458757	CHR2_90458697_T_A
chr2	91777796	91777916	CHR2_91777856_TGCTGTG_T
chr2	91790839	91790959	CHR2_91790899_C_T
chr2	91795489	91795719	CHR2_91795549_A_G,CHR2_91795659_C_T
chr2	92031132	92031252	CHR2_92031192_C_T
chr2	92076592	92076712	CHR2_92076685_TC_T
chr2	95463919	95464039	CHR2_95463979_GC_G
chr2	95464356	95464673	CHR2_95464416_A_T,CHR2_95464485_G_A,CHR2_95464495_A_T,CHR2_95464613_T_C
chr2	95482756	95482876	CHR2_95482816_G_GGTTT
chr2	95519406	95519528	CHR2_95519466_AC_A,CHR2_95519468_TG_T
chr2	95659924	95660044	CHR2_95659984_A_AT
chr2	95845927	95846047	CHR2_95845987_GAGAGAGAATGGCCAGAGAGTGTCTCTCTAGGTAAC
chr2	95940366	95940486	CHR2_95940426_G_T
chr2	95942576	95942696	CHR2_95942636_TG_T
chr2	95953983	95954103	CHR2_95954043_C_A
chr2	95954686	95954806	CHR2_95954746_GC_G
chr2	95954813	95954933	CHR2_95954873_TGGA_T
chr2	96212727	96212847	CHR2_96212787_C_T
chr2	96243105	96243225	CHR2_96243165_T_G
chr2	96550044	96550164	CHR2_96550104_C_T
chr2	96557326	96557446	CHR2_96557369_T_C
chr2	96559528	96559648	CHR2_96559588_A_G
chr2	96583682	96583802	CHR2_96583742_G_A
chr2	96587506	96587634	CHR2_96587566_A_G,CHR2_96587574_G_GATAC
chr2	96628135	96628255	CHR2_96628195_T_G
chr2	96942927	96943047	CHR2_96942987_G_A
chr2	96955645	96955765	CHR2_96955705_GT_G
chr2	96962460	96962580	CHR2_96962520_G_C
chr2	96964494	96964614	CHR2_96964554_TTCAAAATCTCCAATACTTCATCTGCCTTCTTCTGC
chr2	96992456	96992576	CHR2_96992516_TG_T
chr2	96993233	96993353	CHR2_96993293_C_A
chr2	96993780	96993900	CHR2_96993840_CA_C
chr2	97166453	97166573	CHR2_97166513_C_T
chr2	97279187	97279307	CHR2_97279247_CCCACAGCAGGGTCCCAGGGCCTCTTCAGTAGGAGA
chr2	97334417	97334537	CHR2_97334477_TC_T
chr2	97462822	97462942	CHR2_97462882_C_T
chr2	97531091	97531211	CHR2_97531151_C_T
chr2	97692128	97692248	CHR2_97692188_TTTCCACTG_T
chr2	97726008	97726128	CHR2_97726068_GAA_G
chr2	97810407	97810527	CHR2_97810493_G_GAAA
chr2	97820485	97820605	CHR2_97820545_AGC_A
chr2	97851018	97851138	CHR2_97851078_A_G
chr2	97858459	97858579	CHR2_97858519_A_G
chr2	97862394	97862514	CHR2_97862454_G_C
chr2	97864030	97864150	CHR2_97864090_G_C
chr2	97865914	97866034	CHR2_97865974_A_G
chr2	97867860	97867980	CHR2_97867920_A_T
chr2	97867999	97868119	CHR2_97868059_G_C
chr2	97869788	97870016	CHR2_97869848_G_A,CHR2_97869881_C_T,CHR2_97869956_T_C
chr2	97871602	97871722	CHR2_97871662_A_C
chr2	97871755	97871957	CHR2_97871815_G_A,CHR2_97871897_C_T
chr2	97875446	97875566	CHR2_97875506_T_TATTA
chr2	97875575	97875695	CHR2_97875653_G_A
chr2	97877245	97877365	CHR2_97877305_A_C
chr2	98175262	98175382	CHR2_98175322_C_T
chr2	98341483	98341603	CHR2_98341543_C_CT
chr2	98377296	98377416	CHR2_98377356_TG_T
chr2	99006047	99006167	CHR2_99006107_GT_G
chr2	99160361	99160481	CHR2_99160421_C_T
chr2	99217188	99217308	CHR2_99217248_G_A
chr2	99224819	99224939	CHR2_99224879_C_T
chr2	100027217	100027337	CHR2_100027277_C_CT
chr2	100722319	100722439	CHR2_100722379_C_CT
chr2	101042200	101042320	CHR2_101042260_A_T
chr2	101207712	101207832	CHR2_101207772_T_C
chr2	101622795	101622915	CHR2_101622855_C_CAAAT
chr2	101648644	101648764	CHR2_101648704_C_CCA
chr2	101890658	101890778	CHR2_101890718_A_G
chr2	101890806	101890934	CHR2_101890866_T_C,CHR2_101890874_G_A
chr2	102035249	102035369	CHR2_102035309_C_T
chr2	102083143	102083263	CHR2_102083203_C_A
chr2	102450810	102450930	CHR2_102450870_G_GTA
chr2	103001251	103001371	CHR2_103001311_A_G
chr2	103003352	103003472	CHR2_103003412_GCC_G
chr2	103040267	103040387	CHR2_103040327_G_A
chr2	103274255	103274375	CHR2_103274315_C_G
chr2	103281626	103281746	CHR2_103281686_T_TGAG
chr2	103335588	103335708	CHR2_103335648_G_A
chr2	107314602	107314722	CHR2_107314662_A_G
chr2	108872025	108872145	CHR2_108872085_A_C
chr2	108875508	108875628	CHR2_108875568_AT_A
chr2	108999645	108999765	CHR2_108999705_T_TACCCTGC
chr2	109086041	109086161	CHR2_109086101_TAATAGGA_T
chr2	109098620	109098740	CHR2_109098680_C_T
chr2	109123985	109124105	CHR2_109124024_GA_G
chr2	109336038	109336158	RANBP2
chr2	109345561	109345681	RANBP2
chr2	109347165	109347405	RANBP2
chr2	109347734	109347974	RANBP2
chr2	109351922	109352282	RANBP2
chr2	109352294	109352416	CHR2_109352354_C_CCTTT,CHR2_109352356_A_ATAGAGCAGGTTTGAAATACTCTTTCTGTAGTA
chr2	109352512	109352752	RANBP2
chr2	109356920	109357160	RANBP2
chr2	109363150	109363270	RANBP2
chr2	109365360	109365600	RANBP2
chr2	109367690	109367930	RANBP2
chr2	109367951	109368191	RANBP2
chr2	109368268	109368508	RANBP2
chr2	109369414	109369654	RANBP2
chr2	109369827	109370067	RANBP2
chr2	109370233	109370473	RANBP2
chr2	109371330	109371570	RANBP2
chr2	109371613	109371733	RANBP2
chr2	109374839	109375079	RANBP2
chr2	109378543	109378663	RANBP2
chr2	109379628	109384908	CHR2_109381040_GCAAA_G,RANBP2
chr2	109388121	109388361	RANBP2
chr2	109388930	109389050	RANBP2
chr2	109389095	109389215	CHR2_109389155_A_AG
chr2	109389292	109389532	RANBP2
chr2	109392169	109392409	RANBP2
chr2	109393516	109393756	CHR2_109393576_C_T,RANBP2
chr2	109397684	109397924	RANBP2
chr2	109398540	109398900	RANBP2
chr2	109398970	109399330	RANBP2
chr2	109400029	109400389	RANBP2
chr2	109403266	109403386	CHR2_109403326_G_A
chr2	110373093	110373213	CHR2_110373153_G_A
chr2	110373269	110373389	CHR2_110373329_G_A
chr2	110854926	110855046	CHR2_110854986_A_AT
chr2	110886768	110886888	CHR2_110886828_T_TTTCCTGACCTC
chr2	111415239	111415359	CHR2_111415299_T_TG
chr2	111875307	111875427	CHR2_111875367_C_T
chr2	112551558	112551678	CHR2_112551618_T_TA
chr2	112636544	112636664	CHR2_112636604_A_AGTGCTGGTTGAGCATTGTGGATTAGTTCTTGT
chr2	112873597	112873717	CHR2_112873657_TCAGG_T
chr2	113588851	113588971	CHR2_113588911_C_A
chr2	113610972	113611092	CHR2_113611019_ACTTTTGGGATGTGGATATATTCAGTTAACAAGGA
chr2	113613886	113614006	CHR2_113613946_A_C
chr2	113738824	113738944	CHR2_113738884_A_C
chr2	113816880	113817000	CHR2_113816940_CCA_C
chr2	113820242	113820362	CHR2_113820302_G_GA
chr2	113832318	113832438	CHR2_113832378_G_A
chr2	113875554	113875674	CHR2_113875614_CT_C
chr2	113984658	113984778	CHR2_113984718_G_GT
chr2	113999346	113999466	CHR2_113999406_A_T
chr2	114163965	114164085	CHR2_114164025_G_C
chr2	114513344	114513464	CHR2_114513404_A_G
chr2	114647770	114647890	CHR2_114647830_C_A
chr2	116225780	116225900	CHR2_116225840_A_ACCCTG
chr2	118575194	118575321	CHR2_118575254_C_A,CHR2_118575261_G_C
chr2	118588260	118588380	CHR2_118588320_CT_C
chr2	119604382	119604502	CHR2_119604442_C_A
chr2	119748098	119748218	CHR2_119748157_G_T,CHR2_119748158_A_T
chr2	121728021	121728141	CHR2_121728081_TC_T
chr2	121746421	121746541	CHR2_121746481_G_A
chr2	121748031	121748151	CHR2_121748091_T_TTC
chr2	121989352	121989472	CHR2_121989412_A_AG
chr2	122098472	122098592	CHR2_122098532_AG_A
chr2	122139879	122139999	CHR2_122139939_C_A
chr2	122165380	122165500	CHR2_122165440_GA_G
chr2	122184998	122185118	CHR2_122185058_A_AAAGGTTAGGAAGTTAAGAGTACTAGTTCAGGG
chr2	122227443	122227563	CHR2_122227503_C_A
chr2	122247797	122247917	CHR2_122247857_G_GT
chr2	122466211	122466331	CHR2_122466278_G_A
chr2	122466588	122466708	CHR2_122466648_A_G
chr2	122493300	122493420	CHR2_122493365_A_ACCAGCC
chr2	124979326	124979446	CHR2_124979386_G_A
chr2	125175037	125175157	CHR2_125175097_CT_C
chr2	127821320	127821440	CHR2_127821380_GCTGGGCACCGCAGCACGCAGACTGGACACCGCAG
chr2	127825772	127825935	CHR2_127825832_C_T,CHR2_127825875_G_GC
chr2	127961064	127961184	CHR2_127961124_A_C
chr2	128253655	128253775	CHR2_128253715_A_AG
chr2	128262538	128262658	CHR2_128262598_AG_A
chr2	128385952	128386105	CHR2_128386012_C_G,CHR2_128386035_C_T,CHR2_128386045_T_C
chr2	128481943	128482063	CHR2_128482003_AC_A
chr2	128707403	128707523	CHR2_128707463_T_C
chr2	128975257	128975377	CHR2_128975317_G_GC
chr2	129276670	129276792	CHR2_129276730_C_A,CHR2_129276732_C_A
chr2	130254162	130254282	CHR2_130254222_G_C
chr2	130930890	130931010	CHR2_130930950_A_AC
chr2	130987594	130987714	CHR2_130987654_A_AGGATGCTGCAGCCGTCCAGCAGCC
chr2	131127647	131127767	CHR2_131127707_G_GT
chr2	131487651	131487771	CHR2_131487711_C_G
chr2	131674300	131674420	CHR2_131674360_G_T
chr2	131951892	131952012	CHR2_131951984_C_T
chr2	132110335	132110455	CHR2_132110395_G_T
chr2	132120883	132121003	CHR2_132120943_A_G
chr2	132181281	132181401	CHR2_132181341_GC_G
chr2	132258975	132259095	CHR2_132259035_C_T
chr2	132273742	132273862	CHR2_132273797_C_CA
chr2	132481284	132481404	CHR2_132481344_G_T
chr2	132481542	132481662	CHR2_132481602_C_A
chr2	135711067	135711187	CHR2_135711100_AGGACAGAACAGCTATATTCACAGAAACAGGAGAC
chr2	135878387	135878507	CHR2_135878447_T_TCCAGCCTGGGCAACAAGAGTGAAAC
chr2	135878515	135878635	CHR2_135878574_T_TCC,CHR2_135878575_T_TACATCGTGCCACTGCAC
chr2	136481418	136481540	CHR2_136481478_G_GTGGC,CHR2_136481480_A_AAGACGGTGTAGGTGGAGGCCAAGTCACTGGG
chr2	136513208	136513328	CHR2_136513277_C_CTCCTCATCCACTCTCACCCACAAAGGCAGTTG
chr2	136566407	136566527	CHR2_136566467_G_GA
chr2	136587089	136587209	CHR2_136587149_A_G
chr2	136608881	136609001	CHR2_136608941_TG_T
chr2	136668722	136668842	CHR2_136668782_TG_T
chr2	138425344	138425464	CHR2_138425404_TC_T
chr2	139046132	139046360	CHR2_139046192_T_C,CHR2_139046300_C_CTTGG
chr2	139326429	139326549	CHR2_139326489_TTA_T
chr2	140990683	140990923	LRP1B
chr2	140995672	140995912	LRP1B
chr2	140996993	140997113	LRP1B
chr2	141004632	141004752	LRP1B
chr2	141026773	141027013	LRP1B
chr2	141027742	141027982	LRP1B
chr2	141031959	141032199	CHR2_141032073_TG_T,LRP1B
chr2	141055337	141055577	LRP1B
chr2	141072465	141072705	LRP1B
chr2	141079474	141079714	LRP1B
[truncated: 12,660 more rows]
